# Supplementary material for: Association of electrocardiogram alterations of rescuers and performance during a simulated cardiac arrest: A prospective simulation study
Source: PLoS One. 2018 Jun 14;13(6):e0198661. doi: 10.1371/journal.pone.0198661 (PMC6001976; doi:10.1371/journal.pone.0198661)
Supplement: S1 Table — Further data for Anova analysis. (XLS) [file pone.0198661.s001.xls]

## Sheet: ANOVA
Timepoint	minHR	maxHR	HR_Range	mittl_HR	HRV	Ultralow_HRV	Ultralow_HRV_percent	Very_low_HRV	Very_low_HRV_percent	Low_HRV	Low_HRV_percent	High_HRV	High_HRV_percent	HFnu	LFnu	LFHFratio	ASDNN5	SDNN	RMSSD	Total_Tachycardia_sec
1	72	128	56	102	15766	139	0.9	3313	21	7234	45.9	4260	27	0.4	0.6	1.69812	67.1	71.9	23.1	140
1	67	96	29	81	2910	36	1.2	352	12.1	809	27.8	1357	46.7	0.6	0.4	0.596168	76.2	84.4	67	0
1	54	85	31	65	10156	33	0.3	1783	17.6	4376	43.1	3017	29.7	0.4	0.6	1.45045	120.4	128	113.8	0
1	69	113	44	80	37437	1046	2.8	9079	24.3	14969	40	10010	26.7	0.4	0.6	1.4954	57.3	331.3	386.9	10
1	60	108	48	84	1706	174	10.2	430	25.2	524	30.7	511	29.9	0.5	0.5	1.02544	111.3	110	53	0
1	63	117	54	86	3867	139	3.6	702	18.1	1216	31.4	1468	37.9	0.5	0.5	0.828338	107.9	106.9	41.8	7
1	92	128	36	109	1955	50	2.6	288	14.7	439	22.4	884	45.2	0.7	0.3	0.496606	38.8	46	20.8
1	60	101	41	76	2549	59	2.3	545	21.4	731	28.7	966	37.9	0.6	0.4	0.756729	82	95.4	66.2	0
1	60	99	39	74	3210	113	3.5	611	19	1023	31.9	1212	37.8	0.5	0.5	0.844059	92.4	109.3	76.2	0
1	63	100	37	74	6386	16	0.2	666	10.4	2359	36.9	2862	44.8	0.5	0.5	0.824249	86	94	42.4	0
1	74	138	64	107	3517	117	3.3	639	18.2	1498	42.6	1052	29.9	0.4	0.6	1.42395	51.8	69.2	19.6	68
1
1	69	99	30	89	5143	45	0.9	1118	21.7	2110	41	1567	30.5	0.4	0.6	1.34652	56.3	63.6	43	0
1	67	113	46	91	2144	71	3.3	306	14.3	619	28.9	883	41.2	0.6	0.4	0.701019	97.1	88.2	62.6	25
1	69	95	26	83	2844	58	2	405	14.2	795	27.9	1296	45.6	0.6	0.4	0.613426	85.5	82.4	70.8	0
1	69	101	32	89	10483	318	3	2484	23.7	3570	34.1	3368	32.1	0.5	0.5	1.05998	79.5	114.8	143.8	0
1	68	113	45	84	1336	21	1.6	345	25.8	503	37.7	388	29	0.4	0.6	1.29639	78.3	81.6	32.2	11
1	62	125	63	82	8599	212	2.5	1480	17.2	2903	33.8	3303	38.4	0.5	0.5	0.878898	114.4	115.7	62.1	8
1	63	102	39	79	477	34	7.2	151	1.6	161	33.6	83	17.4	0.3	0.7	1.93976	110.8	98.4	24.6	0
1	54	102	48	77	1749	63	3.6	243	13.9	494	28.3	758	43.3	0.6	0.4	0.651715	116.1	123.3	66.9	0
1	63	113	50	81	683	17	2.4	154	22.6	293	42.9	170	24.9	0.4	0.6	1.72353	105	94	47.2	9
1	70	109	39	85	1046	48	4.6	287	27.5	190	18.2	351	33.6	0.6	0.4	0.541311	89	103	118.7	0
1
1	100	158	58	129	5348	34	0.6	971	18.2	2363	44.2	1536	28.7	0.4	0.6	1.53841	40	44.7	17.3
1	71	130	59	95	1785	152	8.5	293	16.4	473	26.5	692	38.8	0.6	0.4	0.683526	80.1	108.8	51.3	115
1	45	94	49	64	1625	18	1.1	403	24.8	562	34.6	525	32.2	0.5	0.5	1.07048	129.9	133.5	86.3	0
1	61	120	59	81	1534	23	1.5	346	22.5	442	28.8	538	35.1	0.5	0.5	0.821561	96.1	101	53.2	12
1	55	98	43	74	1699	67	4	348	20.5	519	30.6	622	36.6	0.5	0.5	0.834405	92.1	109	76.8	0
1	79	146	67	105	5249	19	0.4	829	15.8	1699	32.4	2422	46.1	0.6	0.4	0.701486	79.9	86.8	27.7
1	69	107	38	90	758	45	6	144	19	348	45.9	188	24.9	0.4	0.6	1.85106	43.9	56.6	23.8	0
1	69	129	60	85	3797	191	5	691	18.2	804	21.2	1676	44.1	0.7	0.3	0.479714	88.6	122.6	92.5	39
1	54	109	55	67	1206	76	6.3	319	26.4	487	40.4	269	22.3	0.4	0.6	1.81041	105.5	131.1	44.5	0
1	81	105	24	136	795	117	14.7	209	26.2	234	29.5	192	24.1	0.5	0.5	1.21875	47.8	66.7	24.1
1	75	129	54	97	4659	97	2.1	780	16.7	1991	42.7	1379	29.6	0.4	0.6	1.4438	70.8	85.1	22.1	141
1	68	117	49	83	1433	91	6.4	274	19.1	390	272	522	36.4	0.6	0.4	0.747126	76.5	85.3	43.9	12
1	48	109	61	70	14068	107	0.8	3301	23.5	6204	44.1	3387	24.1	0.4	0.6	1.83171	143.8	188.1	74	0
1	67	103	36	5	939	8	0.9	193	20.6	324	34.5	333	35.4	0.5	0.5	0.972973	68.9	70.5	28.1	0
1	108	135	27	122	4965	42	0.9	996	20.1	2087	42	1585	31.9	0.4	0.6	1.31672	87.7	68.9	89.1
1	71	120	49	92	682	68	9.9	211	30.9	220	32.2	145	21.2	0.4	0.6	1.51724	91.4	92.1	27.6	96
1	62	103	41	76	1334	23	1.7	288	21.6	379	28.4	544	40.8	0.6	0.4	0.696691	85.3	91.1	32.6	0
1	66	99	33	79	934	25	2.7	165	17.7	426	45.6	267	28.6	0.4	0.6	1.59551	84	83.2	42	0
1	61	104	43	84	9411	181	1.9	2785	29.6	3206	34.1	2618	27.8	0.4	0.6	1.2246	107.2	105.8	70.4	0
1	68	101	33	82	1190	24	2	360	30.2	426	35.8	320	26.9	0.4	0.6	1.33125	60.7	62.9	34.1	0
1	68	111	43	84	14550	115	0.8	2657	18.3	6656	45.7	4281	29.4	0.4	0.6	1.55478	55	72.5	33.3	8
1	100	148	48	119	853	92	10.8	220	25.8	219	25.6	246	28.8	0.5	0.5	0.890244	33	46.7	14	380
1	70	106	36	86	1348	77	5.7	340	25.2	442	32.8	354	26.3	0.4	0.6	1.24859	69.2	68.9	47.1	0
1	65	101	36	85	2542	68	2.7	394	15.5	859	33.8	983	38.7	0.5	0.5	0.873856	87.9	84.6	44.4	0
1	49	73	24	61	4406	107	2.4	691	15.7	1448	32.9	1745	39.6	0.5	0.5	0.829799	138.2	142.9	177.1	0
1	78	126	48	100	4678	27	0.6	702	15	1844	39.4	1513	32.2	0.5	0.5	1.21877	74.5	83.4	65.8	96
1	49	133	84	79	3446	208	6	521	15.1	931	27	1420	41.2	0.6	0.4	0.655634	151.5	217.2	105.1	55
1	60	102	42	80	3943	37	0.9	671	17	1545	39.2	1349	34.2	0.5	0.5	1.14529	95.1	93.9	46.6	0
1	55	114	59	84	969	105	10.8	179	18.5	334	34.5	268	27.6	0.4	0.6	1.24627	117.4	117.8	32.6	12
1	50	95	45	73	1452	88	6.1	307	21.1	420	28.9	504	34.7	0.5	0.5	0.833333	153.6	134.5	66	0
1	68	113	45	87	843	30	3.5	144	17.1	271	32.1	303	35.9	0.5	0.5	0.894389	73.1	80.2	31.3	17
1	74	121	47	99	536	44	8.3	101	18.9	206	38.5	154	28.7	0.4	0.6	1.33766	65.1	69.4	24.1	143
1	68	115	47	84	1150	68	5.9	211	18.3	276	24	461	40.1	0.6	0.4	0.598698	86.5	93.6	42	29
1	70	119	49	91	811	22	2.7	189	23.3	298	36.8	240	29.6	0.4	0.6	1.24167	92	85.3	31.5	46
1	63	108	45	78	776	15	2	211	27.1	297	38.2	197	25.4	0.4	0.6	1.50761	104.4	96.7	53	0
1	65	132	67	100	4828	185	3.8	1837	38	1295	26.8	1188	24.6	0.5	0.5	1.09007	138.4	154.9	141.6	145
1	41	83	42	59	14756	388	2.6	3664	24.5	6796	45.5	3364	22.5	0.3	0.7	2.02021	168.5	189.1	131.2	0
1	75	133	58	96	679	65	9.6	138	20.3	248	36.6	179	26.4	0.4	0.6	1.38547	71.8	90.8	37.2
1	78	146	68	101	664	34	5.1	113	17	217	32.7	226	34	0.5	0.5	0.960177	84.7	80.1	22	182
1	62	118	56	88	3108	34	1.1	451	14.5	910	29.3	1355	43.6	0.6	0.4	0.671587	109.9	106.9	69.7	20
1	82	128	46	100	730	76	10.4	152	20.8	206	28.2	217	29.8	0.5	0.5	0.949309	61.3	71.1	14.5
1	71	125	54	90	506	45	9	150	29.7	163	32.3	103	20.3	0.4	0.6	1.58252	86.1	77.5	28.9	30
1	66	95	29	73	3717	65	1.7	827	22.3	1452	39.1	1146	30.8	0.4	0.6	1.26702	193.8	280.8	390.8	0
1	73	106	33	91	4233	64	1.5	608	14.4	1185	28	1768	41.8	0.6	0.4	0.670249	79.4	72.9	48.4	0
1	62	113	51	87	3076	48	1.6	403	13.1	935	30.4	1278	41.5	0.6	0.4	0.731612	107.5	89.8	42.5	16
1	75	114	39	95	4102	29	0.7	708	17.3	1166	28.4	1731	42.2	0.6	0.4	0.673599	48.7	69.5	25.2	13
1	75	160	85	116	3531	220	6.2	486	13.8	1030	9.2	1477	41.8	0.6	0.4	0.69736	85.5	97.4	28.6
1	62	111	49	86	1847	88	4.8	429	23.2	652	35.3	572	31	0.5	0.5	1.13986	93.5	93.8	50.4	8
1	77	128	51	101	2513	108	4.3	612	24.4	810	32.2	860	34.2	0.5	0.5	0.94186	69.3	70.1	35.1	47
1	62	95	33	76	1578	71	4.5	295	18.7	546	34.6	509	32.3	0.5	0.5	1.07269	106.5	95.3	82.1	0
1	65	99	34	80	962	98	10.2	314	32.6	335	34.9	167	17.3	0.3	0.7	2.00599	59.6	68	21.9	0
1	65	103	38	77	1469	65	4.4	243	16.6	543	37	528	35.9	0.5	0.5	1.02841	86.5	80.3	46.5	0
1	69	96	27	83	710	45	6.3	168	23.7	283	39.9	165	23.2	0.4	0.6	1.71515	58.6	52.2	18.1	0
1	61	98	37	80	1467	42	2.9	374	25.5	545	37.2	397	27.1	0.4	0.6	1.3728	93.3	84.9	51.1	0
1	76	115	39	96	1797	57	3.2	276	15.3	508	28.2	734	40.8	0.6	0.4	0.692098	62.1	54.3	29.4	15
1	69	138	69	102	923	97	10.5	205	22.2	299	32.4	260	28.2	0.5	0.5	1.15	73.2	14.8	28.1	261
1	55	99	44	74	1553	119	7.7	381	24.5	556	35.8	387	24.9	0.4	0.6	1.43669	150.5	132.8	85.7	0
1	85	138	53	111	5056	105	2.1	895	17.7	638	32.4	1892	37.4	0.7	0.3	0.337209	96.6	107.9	113.9
1	56	95	39	71	842	65	7.8	243	28.8	234	27.8	239	28.4	0.5	0.5	0.979079	98.7	102.1	43.8	0
1	65	150	85	94	1877	210	11.2	356	9	407	21.7	640	34.1	0.6	0.4	0.635938	93.9	142.3	42.7
1	66	105	39	81	2220	67	3	387	17.4	967	43.5	638	28.8	0.4	0.6	1.51567	88.8	86.8	33.3	0
1	53	94	41	68	1783	107	6	328	18.4	559	31.4	647	36.3	0.5	0.5	0.863988	123.4	124.5	65.7	0
1	65	107	42	80	4257	55	1.3	825	19.4	1468	34.5	1587	37.3	0.5	0.5	0.925016	79	109.6	74.3	0
1	63	130	67	81	1597	186	11.6	469	29.3	369	23.1	442	27.7	0.5	0.5	0.834842	67	136.1	25.6
1	80	113	33	96	253	17	6.5	55	21.7	5	29.4	80	31.4	0.9	0.1	0.0625	0	78.6	30.2	40
1	62	110	48	82	715	39	5.5	210	29.4	272	38	157	21.9	0.4	0.6	1.73248	128	105.8	33.1	12
1	54	113	59	67	1415	48	3.4	280	19.8	351	24.8	585	41.3	0.6	0.4	0.6	143.2	124.7	72.7	9
1	92	112	20	110	789												24.9	42.3	13.1	338
1
1
1
1	63	100	37	75	1914	45	2.4	483	25.2	641	33.5	596	31.1	0.5	0.5	1.0755	78.9	96.2	63.9	0
1	66	106	40	84	1428	6	0.4	218	15.2	550	38.6	531	37.2	0.5	0.5	1.03578	92.6	101.4	69.9	0
1	62	133	71	87	1598	46	2.9	289	18.1	538	33.7	619	38.8	0.5	0.5	0.869144	87.2	104.5	40.1
1	84	148	64	117	1295	123	9.5	285	22	271	20.9	473	36.5	0.6	0.4	0.572939	60	57.2	28
1	67	109	42	89	1803	28	1.5	300	16.7	775	43	573	31.8	0.4	0.6	1.35253	88.2	94.6	57.4	0
1	48	83	35	63	1733	60	3.4	494	28.5	578	33.3	482	27.8	0.5	0.5	1.19917	127.3	127.9	73.5	0
1	61	100	39	76	1548	53	3.4	252	16.3	542	35	622	40.2	0.5	0.5	0.871383	77.3	89.6	59.4	0
1	70	125	55	99	1932	101	5.2	342	17.7	527	27.3	753	39	0.6	0.4	0.699867	92.2	102.7	43	127
1
1	66	112	46	84	1778	78	4.4	495	27.8	689	38.8	438	24.6	0.4	0.6	1.57306	83.4	93.6	42.1	8
1	69	117	48	90	1792	60	3.3	358	20	593	33.1	609	34	0.5	0.5	0.973727	79.4	81.9	38.6	26
1
1
1	62	92	30	77	10089	43	0.4	1629	16.1	4402	43.6	3102	30.7	0.4	0.6	1.41908	76.3	88.1	60.2	0
1
1	78	140	62	102	4334	45	1	622	14.3	1327	30.6	2056	47.4	0.6	0.4	0.645428	79.4	87.3	42	187
1	85	121	36	105	1090	21	1.9	141	12.9	283	26	480	44.1	0.6	0.4	0.589583	45.3	466	30.9	192
1	66	112	46	82	1648	138	8.4	451	27.3	462	28	497	30.2	0.5	0.5	0.929577	58.5	108.3	39	23
1	63	107	44	79	1462	26	1.8	301	20.6	400	27.3	564	38.6	0.6	0.4	0.70922	96.1	104.1	86.1	0
1	75	140	65	104	1662	47	2.8	255	15.4	453	27.2	690	41.5	0.6	0.4	0.656522	60.5	73.5	25.5	163
1	67	121	54	96	4555	36	0.8	641	14.1	1772	38.9	1806	39.6	0.5	0.5	0.981174	95.6	90	41.3	93
1	39	78	39	53	1916	99	5.1	431	22.5	629	32.8	632	33	0.5	0.5	0.995253	197.2	194.1	116.5	0
1	57	113	56	77	1015	68	6.7	264	26	394	38.8	244	24	0.4	0.6	1.61475	109.9	113.7	56.2	5
1	78	103	25	95	1538	34	2.2	211	13.7	423	7.5	696	45.2	0.6	0.4	0.607759	54.8	58.9	29.7	0
1	73	141	68	102	2046	55	2.7	224	11	544	26.6	957	46.8	0.6	0.4	0.568443	85.7	88.6	45.2	159
1	61	100	39	78	1212	70	5.8	265	21.9	476	39.3	329	27.1	0.4	0.6	1.44681	99	93.9	69.2	0
1	61	118	57	90	1090	44	4	215	19.7	354	32.5	393	36.1	0.5	0.5	0.900763	121.1	103.7	60.7	30
1	75	126	51	104	4068	66	1.6	520	12.8	1211	29.8	1748	43	0.6	0.4	0.692792	64.4	59.1	20.2	155
1	58	110	52	76	3000	184	6.1	558	8.6	923	30.8	1043	34.8	0.5	0.5	0.884947	88.8	133.3	45.5	7
1	74	129	55	95	852	40	4.6	267	31.3	260	30.5	247	28.9	0.5	0.5	1.05263	98.3	90	23.2	108
1	71	119	48	90	5672	33	0.6	807	14.2	2010	35.4	2354	41.5	0.5	0.5	0.853866	96.3	94.8	36.5	32
1	54	105	51	69	5199	288	5.5	944	18.2	1615	1.1	2101	40.4	0.6	0.4	0.768682	140.1	193	59.2	0
2	94	129	35	111	4552	49	1.1	591	13	1766	38.8	1669	36.7	0.485881	0.514119	1.05812	72.6	70.6	83.2	142
2	76	86	10	83	2328	8	0.4	287	12.3	925	39.7	994	42.7	0.517978	0.482022	0.930584	124.7	123.8	158.4	0
2	58	73	15	66	1515	17	1.1	254	16.8	593	39.1	542	35.8	0.477533	0.522467	1.0941	95	93.9	102.5	0
2	67	105	38	84	3427	154	4.5	767	22.4	1444	42.1	864	25.2	0.37435	0.62565	1.6713	174.2	284.3	371	0
2	79	112	33	98	737	18	2.4	134	18.1	246	33.4	259	35.1	0.512871	0.487129	0.949807	72.8	72.2	28.2	50
2	78	113	35	95	490	11	2.2	120	24.4	191	39	137	27.9	0.417683	0.582317	1.39416	67.4	67.1	24.8	6
2	104	154	50	125	636	37	5.8	89	13.9	156	24.6	276	43.3	0.638889	0.361111	0.565217	55.6	54.6	9.4	322
2	66	111	45	89	1967	66	3.3	232	11.8	632	32.1	947	48.1	0.599747	0.400253	0.667371	133.1	129.4	53	8
2	63	106	43	85	5642	339	6	1368	24.2	1929	34.2	1596	28.3	0.452766	0.547234	1.20865	130.3	221.1	193.3	0
2	70	115	45	87	1736	7	0.4	205	11.8	692	39.9	720	41.5	0.509915	0.490085	0.961111	95.2	99	40.8	17
2	96	130	34	118	1039	9	0.9	130	12.5	328	31.6	456	43.9	0.581633	0.418367	0.719298	34.4	36.1	15.9	224
2
2	79	94	15	87	85	1	0.7	11	13.3	37	42.9	30	35.2	0.447761	0.552239	1.23333		50.8	45.6	0
2	78	104	26	89	391	2	0.6	52	13.3	108	27.7	142	36.4	0.568	0.432	0.760563		64.4	39.2	0
2	78	86	8	82	202	1	0.7	15	7.2	72	35.5	72	35.6	0.5	0.5	1		107.2	142.5	0
2	73	90	17	81	95	2	1.7	20	21.2	30	31.8	37	38.3	0.552239	0.447761	0.810811		57.2	42.5	0
2	77	104	27	90	199	1	0.7	32	15.8	67	33.9	72	36.3	0.517986	0.482014	0.930556		71.9	34.9	0
2	77	110	33	95	417	6	1.5	49	11.8	113	27.1	191	45.8	0.628289	0.371711	0.591623		67.4	33.1	8
2	64	109	45	77	366	31	8.5	160	43.6	98	26.8	57	15.6	0.367742	0.632258	1.7193	60.5	83.3	23.1	0
2	54	105	51	84	1006	34	3.4	309	30.7	322	32	280	27.9	0.465116	0.534884	1.15	52.3	93.8	46.4	0
2	65	108	43	86	664	29	4.3	156	23.6	269	40.5	163	24.6	0.377315	0.622685	1.65031	85.7	89.9	35	0
2	74	121	47	97	526	50	9.5	166	31.6	168	31.9	102	19.5	0.377778	0.622222	1.64706	79	92.2	22.4	71
2
2	104	143	39	128	423	10	2.4	60	14.2	160	37.9	144	34.1	0.473684	0.526316	1.11111	35.2	36.7	15.7
2	84	138	54	111	841	24	2.9	150	17.9	5	36.2	301	35.8	0.98366	0.0163399	0.0166113	51.6	60.8	20.1	228
2	52	83	31	66	1094	18	1.7	62	24	445	0.7	299	27.4	0.401882	0.598118	1.48829	97.4	111.8	66.5	0
2	71	117	46	92	515	23	4.5	115	22.3	196	38.1	144	27.9	0.423529	0.576471	1.36111	90.6	88.6	24.7	47
2	47	100	53	69	1388	9	0.6	319	23	355	25.6	541	39	0.603795	0.396205	0.656192	143.5	148.6	109.1	0
2	81	130	49	100	1094	3	0.2	180	16.4	335	30.6	446	40.8	0.571063	0.428937	0.751121	75.6	77.6	30.6	125
2	75	99	24	87	384	5	1.2	123	32.1	158	41.2	84	21.8	0.347107	0.652893	1.88095	47.3	49.7	22.6	0
2	75	133	58	92	1031	32	3.1	98	9.5	258	25	483	46.9	0.651822	0.348178	0.534161		138.6	130.3	35
2	59	90	31	70	311	17	0.6	71	22.9	120	38.5	83	26.6	0.408867	0.591133	1.44578		103.2	38	0
2	105	138	33	127	613	9	1.4	67	11	190	31	288	47	0.60251	0.39749	0.659722		44.9	22.7
2	77	112	35	96	742	16	2.2	145	19.5	293	39.4	225	30.4	0.434363	0.565637	1.30222		63.1	31.5	14
2	76	117	41	91	220	2	0.8	40	18.3	107	48.7	54	24.6	0.335404	0.664596	1.98148		67	25.2	17
2	62	109	47	76	1958	18	0.9	326	16.7	808	41.3	699	35.7	0.463835	0.536165	1.15594		129.1	43.5	0
2	71	103	32	85	4128	76	1.8	915	22.2	1618	39.2	1290	31.3	0.443604	0.556396	1.25426	59.8	65.6	35	0
2	113	133	20	125	1013	15	1.5	132	13	400	39.5	387	38.2	0.491741	0.508259	1.03359	26.9	28.8	14.8
2	76	136	60	100	295	12	4.1	102	34.5	76	25.8	86	29.2	0.530864	0.469136	0.883721	96.7	93.6	22.9	105
2	52	90	38	72	997	32	3.2	79	17.9	322	32.3	424	42.5	0.568365	0.431635	0.759434	85.5	106	61.1	0
2	64	98	34	81	448	7	1.6	101	22.6	170	37.9	128	28.6	0.42953	0.57047	1.32812	77.9	82.1	44.2	0
2	71	107	36	89	456	19	4.1	64	14.1	185	40.5	149	32.8	0.446108	0.553892	1.24161	79.5	80.5	48.3	0
2	69	92	23	81	734	24	3.2	140	19	204	27.8	273	37.3	0.572327	0.427673	0.747253	58.7	61.7	28.6	0
2	72	104	32	81	362	14	3.9	127	35.1	94	25.9	89	24.6	0.486339	0.513661	1.05618	69.8	70.2	36	0
2	103	129	26	117	537	10	1.8	79	14.7	132	24.6	240	44.7	0.645161	0.354839	0.55	32.7	33.4	15.4	288
2	72	117	45	96	973	40	4.1	238	24.4	250	25.7	337	34.6	0.574106	0.425894	0.74184	71.3	78.4	39.6	60
2	69	100	31	85	870	33	3.7	172	19.8	309	35.5	284	32.6	0.478921	0.521079	1.08803	77.7	78.8	36.5	0
2	54	83	29	63	3788	14	0.4	525	13.9	1373	36.2	1616	42.7	0.540649	0.459351	0.849629	178.1	176.9	99.1	0
2	91	115	24	107	845	5	0.6	70	8.3	271	32.1	389	46	0.589394	0.410606	0.696658		61.4	73.5	49
2	61	125	64	95	727	33	4.5	129	17.7	187	25.7	299	41.2	0.615226	0.384774	0.625418		145.8	100.4	85
2	63	85	22	74	840	18	2.1	99	11.8	210	25	420	50	0.666667	0.333333	0.5		71.1	47.7
2	68	101	33	86	269	18	6.5	100	37.1	91	33.9	49	18.3	0.35	0.65	1.85714		68.9	22	0
2	60	103	43	81	233	12	5.3	73	31.5	75	32.3	52	22.5	0.409449	0.590551	1.44231		112.7	33.8	0
2	81	102	21	90	179	3	1.6	35	19.3	71	39.6	60	33.4	0.458015	0.541985	1.18333		44.4	23.6	0
2	85	110	25	100	360	2	0.5	53	14.8	142	39.4	131	36.3	0.479853	0.520147	1.08397	54.4	53.3	50.4	20
2	69	98	29	84	1106	24	2.2	115	10.4	357	32.3	499	45.1	0.582944	0.417056	0.715431	69.8	75.9	38.7	0
2	73	126	53	98	275	16	5.9	83	30.3	86	31.3	67	24.3	0.437908	0.562092	1.28358	87.4	87.8	25.6	86
2	56	99	43	79	704	31	4.5	195	27.7	211	30	213	30.3	0.502358	0.497642	0.99061	73.3	98.8	50.3	0
2	85	148	63	125	519	15	2.9	103	19.9	131	25.2	212	40.8	0.618076	0.381924	0.617925	82.6	96	80.4	225
2	49	82	33	63	3188	103	3.2	613	19.2	1188	37.3	1076	33.8	0.475265	0.524735	1.10409	131.8	132.7	50.2	0
2	85	118	33	105	34	1	4.2	0	30.4	13	38.8	8	23.1	0.380952	0.619048	1.625		51.6	19.3
2	91	113	22	101	75	1	1.7	12	16.4	22	29.4	34	44.9	0.607143	0.392857	0.647059		42.2	17
2	85	115	30	97	260	2	0.7	32	12.3	69	26.5	129	49.7	0.651515	0.348485	0.534884		68.8	53.4	4
2	79	126	47	117	228	5	2.3	60	26.2	110	48	43	18.9	0.281046	0.718954	2.55814		48.8	15.3
2	81	110	29	96	171	3	1.6	58	33.7	61	35.5	37	21.7	0.377551	0.622449	1.64865		45.9	21.7	13
2
2	73	104	31	93	568	1	0.2	63	11.1	188	33.2	244	43	0.564815	0.435185	0.770492		60.9	45	0
2	77	111	34	90	2768	31	1.1	410	14.8	862	31.2	1297	46.9	0.600741	0.399259	0.664611		69.4	34.2	9
2	74	113	39	95	403	21	5.1	137	34.1	138	34.3	85	21	0.381166	0.618834	1.62353		61.3	21.6	16
2	107	152	45	138	1841	37	2	373	20.2	541	29.4	677	36.8	0.555829	0.444171	0.799114		38.6	12.1	223
2	75	126	51	104	493	13	2.7	108	22	139	28.3	173	35.1	0.554487	0.445513	0.803468		78.2	26.1	62
2	83	121	38	106	598	3	0.5	104	17.5	238	39.8	202	33.7	0.459091	0.540909	1.17822		64.9	37.4	114
2	70	125	55	83	774	12	1.5	134	17.3	299	38.6	256	33.1	0.461261	0.538739	1.16797		118.2	85.4	12
2	73	94	21	83	193	4	2.3	58	29.8	80	41.3	41	21.1	0.338843	0.661157	1.95122		48.7	22.7	0
2	62	92	30	71	530	28	5.3	178	33.5	179	33.8	120	22.7	0.401338	0.598662	1.49167		94.4	42.9	0
2	71	97	26	83	1247	9	0.7	188	15.1	416	33.3	590	47.3	0.586481	0.413519	0.705085		50.5	18.1	0
2	61	95	34	74	506	27	5.4	155	30.7	168	33.3	126	25	0.428571	0.571429	1.33333		93.6	57.5	0
2	96	148	52	123	217	22	10.1	95	43.5	59	27.1	31	14.4	0.344444	0.655556	1.90323		53.8	12.3	168
2	77	129	52	99	1667	20	1.2	213	12.8	708	42.5	552	33.1	0.438095	0.561905	1.28261		72.2	33.8	63
2	57	110	53	78	618	32	5.2	129	20.9	132	21.3	252	40.9	0.65625	0.34375	0.52381		149.3	94.9	6
2	99	141	42	120	912	9	0.9	115	12.6	251	27.5	428	46.9	0.630339	0.369661	0.586449		90	104.6
2	58	85	27	71	321	13	4	81	25.2	95	29.6	104	32.4	0.522613	0.477387	0.913462		85.3	38.3	0
2	74	146	72	116	404	34	8.5	141	34.8	76	18.8	119	29.5	0.610256	0.389744	0.638655		104.8	37.2	178
2	69	99	30	86	441	8	1.9	102	23.2	139	31.6	152	34.5	0.522337	0.477663	0.914474		70.5	34.9	0
2	59	90	31	74	1163	22	1.9	122	10.5	363	31.2	536	46	0.596218	0.403782	0.677239		101.5	85.3	0
2	75	113	38	96	934	15	1.6	144	15.4	335	35.9	349	37.4	0.510234	0.489766	0.959885		92.6	63.4	7
2	79	108	29	94	186	9	4.9	63	33.7	52	27.8	46	24.9	0.469388	0.530612	1.13043		44.9	20	0
2	80	113	33	96	251	16	6.5	55	21.7	74	29.5	79	31.4	0.51634	0.48366	0.936709		78.6	30.3	40
2	64	92	28	76	262	16	6.1	73	27.9	82	31.2	79	30.3	0.490683	0.509317	1.03797		86	34.9	0
2	56	92	36	69	405	12	3	106	26.1	129	31.9	134	33.1	0.509506	0.490494	0.962687		136.9	83.5	0
2	86	129	43	109	562	9	1.5	50	9	154	27.4	276	49.1	0.64186	0.35814	0.557971		77.1	17.5	93
2
2
2
2	57	93	36	76	384	8	2.2	87	22.8	74	19.2	149	38.9	0.668161	0.331839	0.496644		136.7	68.5	0
2	67	106	39	88	213	2	1	50	23.3	85	40	60	28.3	0.413793	0.586207	1.41667		101.7	59.8	0
2	78	119	41	94	219	5	2.3	48	22	93	42.5	61	27.8	0.396104	0.603896	1.52459	68.8	68.8	25.3	35
2	115	167	52	143	538	20	3.6	105	19.5	173	32.3	141	26.2	0.449045	0.550955	1.22695	51.2	49.1	8.5
2	73	125	52	95	703	2	0.3	162	23.1	245	34.8	182	25.9	0.42623	0.57377	1.34615	76.3	77.4	34	25
2	55	103	48	82	1106	105	9.5	343	31	260	23.5	310	28	0.54386	0.45614	0.83871	177.5	188.4	83.4	0
2	73	99	26	85	1453	17	1.2	244	16.8	381	26.2	656	45.1	0.632594	0.367406	0.580793	83.4	82.3	74.3	0
2	104	140	36	137	1784	23	1.3	182	10.2	540	30.3	866	48.6	0.615932	0.384068	0.623557		39.5	25	41
2
2	80	113	33	96	335	2	0.5	69	20.7	146	43.5	103	30.6	0.413655	0.586345	1.41748		65	35.3	15
2	81	125	44	96	552	5	0.9	82	14.9	160	28.9	237	42.9	0.596977	0.403023	0.675105		76.2	30.7	16
2
2
2	85	104	19	96	619	4	0.6	164	26.6	238	38.5	177	28.5	0.426506	0.573494	1.34463		86.3	48.1	0
2
2	111	150	39	131	274	4	1.6	52	18.8	79	28.8	108	39.5	0.57754	0.42246	0.731481		51.7	29.2
2	87	103	16	96	547	33	6	139	25.5	197	36	132	24.2	0.401216	0.598784	1.49242		32.4	20.6	0
2	108	130	22	123	350	4	1.1	46	13.2	79	22.6	171	48.9	0.684	0.316	0.461988		37	18.4	67
2	69	92	23	80	164	2	1.3	47	28.5	48	29.1	47	28.5	0.494737	0.505263	1.02128		71.1	61.4	0
2	93	135	42	116	301	5	1.8	50	16.7	80	26.5	121	40.2	0.60199	0.39801	0.661157		68.7	34.9	115
2	82	130	48	106	336	21	6.2	66	19.7	96	28.5	116	34.5	0.54717	0.45283	0.827586		91.3	25.2
2	45	70	25	57	571	21	3.7	92	16.1	189	33.1	220	38.5	0.537897	0.462103	0.859091		203.1	84.6	0
2	73	102	29	89	300	3	1.1	55	18.3	110	36.8	103	34.4	0.483568	0.516432	1.06796		74.9	59.7	0
2	78	102	24	98	330	7	2.2	106	32.2	105	31.9	87	26.4	0.453125	0.546875	1.2069		56	24.4	0
2	111	160	49	139	256	6	2.2	46	17.9	64	25	96	37.3	0.6	0.4	0.666667		49.2	22.6
2	71	104	33	81	347	3	1	39	11.2	139	40	137	39.4	0.496377	0.503623	1.0146		72	33.5	0
2	77	109	32	90	86	1	1.5	22	25.6	28	32.3	30	34.5	0.517241	0.482759	0.933333		65.9	37.2	0
2	98	117	19	110	1724	8	0.5	257	14.9	439	25.5	891	51.7	0.669925	0.330075	0.492705		26.6	16.8	140
2	87	146	59	107	1165	5	0.4	193	16.5	440	37.8	433	37.1	0.495991	0.504009	1.01617		92.2	27.4	70
2	103	152	49	130	227	4	1.7	66	28.9	82	36	57	25.1	0.410072	0.589928	1.4386		47.6	16.9	161
2	76	120	44	97	178	5	2.6	7	15.4	72	40.6	63	35.4	0.466667	0.533333	1.14286		94.3	47.3	6
2	59	120	61	78	543	14	2.5	137	25.2	193	35.5	170	31.3	0.46832	0.53168	1.13529		148.1	65.6	10
3	78	125	47	94	4445	165	3.7	1099	24.7	1810	40.7	1156	26	0.389751	0.610249	1.56574	49.8	53.9	23.7	84
3	68	113	45	79	5361	143	2.7	1214	22.6	1683	31.4	1916	35.7	0.53237	0.46763	0.878392	58.7	60	48.2	10
3	52	81	29	60	8321	274	3.3	1597	19.2	2589	31.1	3313	39.8	0.561335	0.438665	0.781467	85.6	89.5	67.9	0
3	59	103	44	74	10673	293	2.7	1985	18.6	4399	41.2	3119	29.2	0.414871	0.585129	1.41039	89.5	96.4	55.4	0
3	61	108	47	78	8845	405	4.6	2638	29.8	2560	28.9	2845	32.2	0.526364	0.473636	0.899824	81.9	98.8	45.6	0
3	56	101	45	74	9775	391	4	2318	23.7	4331	44.3	2281	23.3	0.344979	0.655021	1.89873	77.7	90.5	40	0
3	79	140	61	106	6625	454	6.9	1421	21.5	2187	33	2202	33.2	0.501709	0.498291	0.993188	40.1	53.7	19.8	736
3	55	97	42	70	13502	279	2.1	2149	15.9	4815	35.7	5215	38.6	0.51994	0.48006	0.923298	101.4	137.5	118.3	0
3	55	100	45	67	9496	334	3.5	1758	18.5	2683	28.3	3440	36.2	0.561816	0.438184	0.779942	124.5	152.4	120.6	0
3	55	120	65	74	36463	602	1.6	5816	16	16039	44	10680	29.3	0.399716	0.600284	1.50178	132.5	159.8	163.1	11
3	81	124	43	103	6165	258	4.2	1072	17.4	1819	29.5	2270	36.8	0.555148	0.444852	0.801322	44.3	43.1	14.3	403
3	59	86	27	67	4461	143	3.2	908	20.4	1604	36	1512	33.9	0.485237	0.514763	1.06085	66.3	68.6	36.9	0
3	74	106	32	87	41581	909	2.2	8087	19.4	17928	43.1	12028	28.9	0.401522	0.598478	1.49052	84.9	86.1	95.9	0
3	65	107	42	80	6649	177	2.7	1189	17.9	2405	36.2	2467	37.1	0.506363	0.493637	0.974868	71.2	77.9	48.7	0
3	66	104	38	75	4293	160	3.7	903	21	1584	36.9	1469	34.2	0.481166	0.518834	1.07828	50.4	57.8	32.1	0
3	66	104	38	85	23114	1538	6.7	3495	15.1	8758	37.9	7774	33.6	0.47024	0.52976	1.12658	107.9	110.2	123.6	0
3	60	96	36	74	5874	131	2.2	1150	19.6	2321	39.5	1928	32.8	0.453754	0.546246	1.20384	70.6	72	42.4	0
3	61	100	39	75	6034	202	3.3	1240	20.5	2416	40	1798	29.8	0.426673	0.573327	1.34372	59.6	64.1	36	0
3	61	92	31	73	1823	68	3.8	369	20.2	551	30.2	691	37.9	0.556361	0.443639	0.797395	63.1	66	33	0
3	55	87	32	68	4361	54	1.2	624	14.3	1703	39.1	1662	38.1	0.493908	0.506092	1.02467	89.8	89.5	78.6	0
3	61	92	31	75	3712	158	4.3	784	21.1	1523	41	949	25.6	0.3839	0.6161	1.60485	66.6	68.7	39.2	0
3	65	90	25	75	4460	78	1.7	704	15.8	918	20.6	1838	41.2	0.666909	0.333091	0.499456	73.6	78.2	108.8	0
3
3	94	143	49	113	1883	118	6.3	412	21.9	803	42.6	431	22.9	0.349271	0.650729	1.86311	34.5	37.5	16.9	1453
3	65	112	47	87	17237	474	2.7	2280	13.2	6812	39.5	5809	33.7	0.460265	0.539735	1.17266	72.5	86.6	32.5	45
3	42	87	45	60	13309	729	5.5	2967	22.3	4047	30.4	4697	35.3	0.537168	0.462832	0.861614	141.1	166	106.4	0
3	57	101	44	80	7486	413	5.5	1654	22.1	2489	33.3	2350	31.4	0.485638	0.514362	1.05915	77.3	94.2	46.5	0
3	53	125	72	77	35850	844	2.4	9784	27.3	14478	40.4	8892	24.8	0.380488	0.619512	1.62821	108.9	151.4	70.1	60
3	75	152	77	105	6267	655	10.4	1144	18.2	2042	32.6	1858	29.6	0.47641	0.52359	1.09903	81.1	103.4	25.3	724
3	72	124	52	93	3477	642	18.5	610	17.5	1055	30.3	920	26.4	0.465823	0.534177	1.14674	55.9	81.5	22.1	243
3	63	107	44	80	9511	409	4.3	1648	17.3	3173	33.4	3528	37.1	0.526489	0.473511	0.899376	96.3	112	98	0
3	47	78	31	61	7075	461	6.5	1831	25.9	2425	34.3	1980	28	0.449489	0.550511	1.22475	90.3	107.7	55.1	0
3	75	125	50	105	6238	512	8.2	1306	20.9	2268	36.4	1763	28.3	0.43736	0.56264	1.28644	48.1	72.7	28.7	507
3	74	119	45	91	5510	163	3	790	14.3	1600	29	2269	41.2	0.586456	0.413544	0.705156	51.3	54	31.8	35
3	67	105	38	84	5065	422	8.3	891	17.6	1762	34.8	1479	29.2	0.456341	0.543659	1.19135	48.8	62.9	27.3	0
3	51	100	49	66	55608	1018	1.8	14352	25.8	23660	42.5	12726	22.9	0.34975	0.65025	1.85919	92	96.2	49.3	0
3	60	118	58	75	3711	35	0.9	984	26.5	1321	35.6	1121	30.2	0.45905	0.54095	1.17841	73.2	77.4	43	9
3	101	126	25	114	1432	58	4.1	312	21.8	439	30.6	523	36.5	0.543659	0.456341	0.839388	28.3	28.8	23.2
3	62	114	52	80	3354	124	3.7	688	20.5	1297	38.7	1055	31.5	0.448554	0.551446	1.22938	66.5	69.6	37	0
3	50	91	41	65	4967	179	0.6	1191	24	1911	38.5	1398	28.2	0.422484	0.577516	1.36695	98.2	100.9	54.5	0
3	55	94	39	69	5273	196	3.7	1258	23.9	1610	30.5	1532	29.1	0.487588	0.512412	1.05091	87.1	99.7	66.5	0
3	59	103	44	78	4048	121	3	935	23.1	1650	40.8	1076	26.6	0.394718	0.605282	1.53346	89	87.1	53.6	0
3	62	94	32	73	6609	228	3.5	1684	25.5	2501	37.8	1872	28.3	0.428081	0.571919	1.336	50.1	62.2	34.4	0
3	66	91	25	73	4212	135	3.2	1225	29.1	1251	29.7	1038	24.7	0.453473	0.546527	1.2052	37.2	46.8	33	0
3	79	115	36	100	5140	281	5.5	1221	23.8	1543	30	1798	35	0.538162	0.461838	0.858176	32.6	41.8	21.7	160
3	67	111	44	81	8019	394	4.9	1495	18.6	2505	31.2	2275	28.4	0.475941	0.524059	1.1011	70.9	75.2	81	7
3	59	94	35	70	7563	592	7.8	1694	22.4	2667	35.3	2123	28.1	0.443215	0.556785	1.25624	67.2	77.4	39.2	0
3	49	86	37	56	63981	1547	2.4	12590	19.7	26682	41.7	18847	29.5	0.413956	0.586044	1.41572	85.6	179.2	228.3	0
3	67	117	50	94	3923	182	4.6	514	13.1	1166	29.7	1647	42	0.585496	0.414504	0.707954	57.6	71.5	51.2	87
3	51	109	58	71	9644	457	4.7	1318	13.7	3127	32.4	4130	42.8	0.569106	0.430894	0.757143	114.6	137.4	105.9	0
3	54	88	34	70	6293	287	4.6	1390	22.1	2064	32.8	2099	33.3	0.504204	0.495796	0.983325	75.6	89.7	59.8	0
3	54	94	40	74	5442	271	5	1491	27.4	1622	29.8	1616	29.7	0.499074	0.500926	1.00371	84.2	110.5	51.2	0
3	52	90	38	66	6139	339	5.5	1322	21.5	1862	30.3	2196	35.8	0.541153	0.458847	0.847905	103.7	150.4	146.3	0
3	69	106	37	85	2998	79	2.6	679	22.6	1071	35.7	951	31.7	0.470326	0.529674	1.12618	57.9	59.5	30.9	0
3	75	113	38	91	2318	139	6	444	19.2	907	39.1	701	30.2	0.435945	0.564055	1.29387	44.6	47.7	23	14
3	63	96	33	74	3933	152	3.9	689	17.5	970	24.7	1649	41.9	0.62963	0.37037	0.588235	63.5	66.3	49.8	0
3	65	110	45	80	4089	181	4.4	705	17.2	1106	27	1628	39.8	0.595465	0.404535	0.679361	62.1	66.6	41	8
3	52	92	40	69	4895	133	2.7	1280	26.2	1638	33.5	1451	29.6	0.469731	0.530269	1.12888	75.8	84.4	52.4	0
3	65	121	56	82	7361	75	1	1308	17.8	2398	32.6	2852	38.7	0.543238	0.456762	0.840813	111.3	134.5	124.7	53
3	41	86	45	51	17560	629	3.6	4398	25	4775	27.2	6381	36.3	0.571979	0.428021	0.748315	146.6	158.5	123.7	0
3	65	118	53	88	5288	429	8.1	919	17.4	1560	29.5	1878	35.5	0.546248	0.453752	0.830671	71.3	90.2	43.3	54
3	78	128	50	94	2394	147	6.1	406	17	749	31.3	887	37.1	0.542176	0.457824	0.844419	45.9	52	23.8	87
3	64	113	49	90	4790	99	2.1	732	15.3	1781	37.2	1827	38.1	0.506375	0.493625	0.974822	86.4	84.4	60.8	13
3	80	125	45	97	2459	288	11.7	612	24.9	792	32.2	652	26.5	0.451524	0.548476	1.21472	42.2	57.6	17.4	190
3	76	115	39	88	2556	179	7	564	22.1	716	28	748	29.3	0.510929	0.489071	0.957219	48.5	56.4	30	31
3	61	99	38	74	8699	404	4.6	1414	16.3	2997	34.5	3174	36.5	0.514341	0.485659	0.944234	148.3	149.3	176.4	0
3	62	104	42	81	9348	273	2.9	1845	19.7	3055	32.7	3331	35.6	0.52161	0.47839	0.917142	82.4	89	57.6	0
3	63	95	32	76	9205	140	1.5	1379	15	3151	34.2	3847	41.8	0.549728	0.450272	0.81908	74.4	76.8	55.8	0
3	68	104	36	81	4385	293	6.7	1074	24.5	1514	34.5	1274	29	0.456958	0.543042	1.18838	46.1	55.2	26.5	0
3	72	25	-47	92	8168	220	2.7	1670	20.4	2983	36.5	2710	33.2	0.476023	0.523977	1.10074	75.6	77.5	44.3	127
3	56	103	47	74	11176	253	2.3	2486	22.2	4277	38.3	3437	30.7	0.445554	0.554446	1.2444	106.1	115	61.4	0
3	66	115	49	89	7724	356	4.6	1596	20.7	3058	39.6	2266	9.3	0.42562	0.57438	1.34951	65.1	74.6	35.9	40
3	60	94	34	72	6125	180	2.9	1088	17.8	1803	29.4	2314	37.8	0.56206	0.43794	0.77917	77.4	77.3	79.3	0
3	61	95	34	74	4106	278	68	1028	25	1491	36.3	984	24	0.397576	0.602424	1.51524	53	59.2	27	0
3	57	94	37	69	6857	259	3.8	1167	17	2275	33.2	2721	39.7	0.544636	0.455364	0.83609	73.9	79.8	58.9	0
3	68	94	26	77	3283	255	7.8	772	3.5	1059	32.2	920	28	0.464881	0.535119	1.15109	45.7	56.9	23.4	0
3	50	95	45	68	26818	523	2	5668	21.1	9344	34.8	9140	34.1	0.494482	0.505518	1.02232	141.7	144.2	143.8	0
3	79	110	31	90	2665	118	4.4	491	18.4	911	34.2	802	30.1	0.468184	0.531816	1.13591	31.8	35	27	10
3	66	110	44	82	3428	135	3.9	911	26.6	1111	32.4	1024	29.9	0.479625	0.520375	1.08496	59.6	67.1	31.9	6
3	53	86	33	63	7369	152	2.1	851	11.5	1964	26.7	3641	49.4	0.649599	0.350401	0.539412	113.3	116.6	136.5	0
3	81	126	45	97	6254	116	1.9	878	14	1766	28.2	2752	44	0.609119	0.390881	0.641715	99.9	129.8	163.3	173
3	53	79	26	63	5301	219	4.1	1389	26.2	1532	28.9	1656	31.2	0.519448	0.480552	0.925121	68.7	75.1	51	0
3	63	105	42	82	4404	213	4.8	1093	24.8	1953	44.4	976	22.2	0.33322	0.66678	2.00102	70.8	76.8	33.1	0
3	61	98	37	75	4864	130	2.7	1240	25.5	1851	38.1	1363	28	0.424082	0.575918	1.35803	70.6	72.3	37.5	0
3	48	92	44	59	6869	503	7.3	1516	22.1	1925	28	2423	35.3	0.557268	0.442732	0.79447	107.5	133.1	87.4
3	58	99	41	74	9848	120	1.2	1822	18.5	4140	42	2973	30.2	0.417967	0.582033	1.39253	67.5	74.7	36.4	0
3	66	104	38	76	2429	84	3.5	494	20.3	771	31.7	755	31.1	0.494758	0.505242	1.02119	56.9	59.8	31.4	0
3	68	102	34	80	3449	65	1.9	740	21.5	1102	32	1374	39.8	0.554927	0.445073	0.802038	49.3	51	37.1	0
3	60	91	31	71	3622	152	4.2	980	27.1	1165	32.2	1150	31.8	0.49676	0.50324	1.01304	59.9	62.7	34.4	0
3	54	90	36	62	5252	109	2.1	884	16.8	1697	32.3	2161	41.1	0.560135	0.439865	0.785285	87.5	89.8	75.1	0
3	85	136	51	104	1858	207	11.1	467	25.1	511	27.5	550	29.6	0.518379	0.481621	0.929091	34.2	67	13.2	360
3
3
3
3	61	130	69	80	3918	308	7.9	805	20.5	1252	31.9	1108	28.3	0.469492	0.530508	1.12996	86	146.8	51	119
3	56	114	58	77	8585	205	2.4	1393	16.2	3217	37.5	3011	35.1	0.483462	0.516538	1.06842	114.2	127.8	84.2	18
3	59	118	59	71	3003	59	2	786	26.2	1156	38.5	805	26.8	0.410505	0.589495	1.43602	80.4	93.1	41.8	9
3	84	140	56	104	2921	233	8	916	31.4	1019	34.9	618	21.2	0.37752	0.62248	1.64887	28.8	47.8	11.8
3	62	117	55	79	7656	430	5.6	1332	17.4	2662	34.8	2638	34.5	0.497736	0.502264	1.0091	73.7	100.8	49.9	39
3	47	91	44	57	8378	374	4.5	2120	25.3	2121	25.3	3011	35.9	0.586711	0.413289	0.704417	109.9	114.5	88.1	0
3	61	93	32	73	4157	102	2.4	687	16.5	1327	31.9	1660	39.9	0.555742	0.444258	0.799398	70.8	72.2	46.1	0
3	67	141	74	92	2857	262	9.2	525	18.4	1346	47.1	634	22.2	0.320202	0.679798	2.12303	66.8	94.2	23	200
3
3	63	119	56	79	6790	426	6.3	1434	21.1	2568	37.8	1953	28.8	0.431984	0.568016	1.3149	84.6	98.7	41.6	55
3	66	130	64	81	6445	179	2.8	1417	22	2012	31.2	2160	33.5	0.517737	0.482263	0.931481	72.8	82.8	46	17
3
3
3	67	104	37	79	5815	172	3	864	14.9	1755	30.2	2330	40.1	0.570379	0.429621	0.753219	54	53.3	35	0
3
3	69	125	56	96	3911	225	5.8	675	17.3	1801	46.1	1023	26.2	0.362252	0.637748	1.76051	56.3	63.1	29.6	136
3	74	110	36	86	3052	147	4.8	676	22.2	956	31.3	866	28.4	0.475302	0.524698	1.10393	55.2	59.1	28.1	17
3	64	120	56	78	4493	257	5.7	921	20.5	1530	34.1	1507	33.5	0.496213	0.503787	1.01526	67.9	86.6	36.4	15
3	62	95	33	70	3161	106	3.3	773	24.5	852	26.9	1244	39.4	0.593511	0.406489	0.684887	71.7	81.1	66.3	0
3	68	103	35	86	3541	172	4.9	700	19.8	1200	33.9	1245	35.2	0.509202	0.490798	0.963855	52.9	58.5	34	0
3	72	124	52	90	3936	162	4.1	1032	26.2	1280	32.5	1151	29.2	0.473468	0.526532	1.11208	65.6	67.4	22.5	115
3	39	69	30	49	8268	286	3.5	1348	16.3	2048	24.8	3608	43.6	0.637907	0.362093	0.567627	147	150.7	146.3	0
3	55	102	47	70	5128	181	3.5	717	14	1891	36.9	1836	35.8	0.492621	0.507379	1.02996	99.4	111.9	73.4	0
3	72	102	30	88	2861	83	2.9	703	24.6	1190	41.6	698	24.4	0.369703	0.630297	1.70487	43.4	47.2	18.5	0
3	73	121	48	96	3519	208	5.9	562	16	1205	34.2	1202	34.2	0.499377	0.500623	1.0025	44.7	60.4	24	99
3	63	89	26	75	3058	107	3.5	640	20.9	1026	33.5	1085	35.5	0.513974	0.486026	0.945622	56.8	58.5	49.7	0
3	58	118	60	85	7534	482	6.4	1430	19	2121	28.2	2834	37.6	0.571948	0.428052	0.748412	103.5	117	80	43
3
3	57	103	46	75	6039	371	6.1	1221	20.2	2073	34.3	1927	31.9	0.48175	0.51825	1.07577	77.5	104.8	43.7	0
3	79	136	57	93	2804	241	8.6	719	25.6	946	33.8	761	27.2	0.445811	0.554189	1.2431	40	64	17.5	105
3	64	126	62	79	7666	372	4.8	1600	20.9	2122	17.7	2792	36.4	0.568173	0.431827	0.760029	85.8	91.8	49.9	40
3	55	102	47	67	7256	213	2.9	1362	18.8	2754	38	2443	33.7	0.470079	0.529921	1.1273	108.9	124.9	58.7	0
1	83	121	38	103	2111	44	2.1	208	9.9	800	37.9	836	39.6	0.511002	0.488998	0.956938	55.7	61	23.8	219
1	65	118	53	81	2728	55	2	512	18.8	784	28.7	1124	41.2	0.589099	0.410901	0.697509	102.5	99.6	60.6	20
1	55	95	40	73	22877	275	1.2	6458	28.2	8819	38.6	5856	25.6	0.399046	0.600954	1.50598	97.5	123.2	83.7	0
1	62	107	45	78	18783	309	1.6	5098	27.1	7012	37.3	5240	27.9	0.427685	0.572315	1.33817	73.3	101.6	40.3	0
1	59	118	59	83	2876	101	3.5	886	30.8	721	25.1	1040	36.2	0.590574	0.409426	0.693269	36.9	150	59.9	75
1	83	114	31	86	6789	288	4.2	1299	19.1	2461	36.2	2223	32.7	0.474594	0.525406	1.10706	78.2	96.7	27.7	23
1	98	146	48	121	1864	75	4	219	11.7	513	27.5	821	44.1	0.615442	0.384558	0.624848	39.6	47.6	12.7
1	51	98	47	68	3702	311	8.4	801	21.6	985	26.6	1300	35.1	0.568928	0.431072	0.757692	154.7	161.5	134.2	0
1	53	108	55	73	4814	205	4.2	1350	28	1710	35.5	1240	25.7	0.420339	0.579661	1.37903	161.9	159.9	81.1	0
1	57	92	35	73	2151												148.4	137.3	115.8	0
1	87	140	53	109	2056	53	2.6	345	16.8	603	29.3	801	38.9	0.570513	0.429487	0.752809	59.4	61.7	17.9	165
1	54	81	27	68	2454	36	1.5	487	19.8	638	26	1102	44.9	0.633333	0.366667	0.578947	104.8	6.3	4.3	0
1	86	119	33	99	17444	312	1.8	5129	29.4	6406	36.7	4295	24.6	0.401364	0.598636	1.4915	131.1	105.6	125.2	44
1	69	145	76	97	1695	50	2.9	431	25.4	561	33.1	463	27.3	0.452148	0.547852	1.21166	117.6	105.4	30.8
1	73	104	31	84	5685	98	1.7	1208	21.2	2556	45	1426	25.1	0.358112	0.641888	1.79243	77.5	79.4	76.4	0
1	66	146	80	82	2487	350	14.1	748	30.1	610	24.5	608	24.5	0.499179	0.500821	1.00329	94	134.1	94.3	28
1	66	113	47	85	1893	66	3.5	367	19.4	526	27.8	730	38.6	0.58121	0.41879	0.720548	84.8	85.3	35.6	32
1	66	108	42	80	2154	139	6.4	726	33.7	669	31.1	515	23.9	0.434966	0.565034	1.29903	89.2	106.9	41.3	0
1	57	102	45	71	539	41	7.6	181	33.7	149	277	113	21	0.431298	0.568702	1.31858	108.6	98	35.7	0
1	51	107	56	77	1075	121	11.3	308	28.7	260	24.2	316	29.4	0.548611	0.451389	0.822785	169.8	167.6	100.7	0
1	66	103	37	83	775	17	2.1	252	32.5	291	37.5	170	22	0.368764	0.631236	1.71176	67.8	72.4	32.4	0
1	68	129	61	101	3739	69	1.8	416	11.1	1292	34.5	1723	46.1	0.571476	0.428524	0.749855	106.7	141.6	116.9	171
1	63	109	46	85	1285	132	10.2	408	31.8	399	31.1	290	22.6	0.4209	0.5791	1.37586	79.8	111.8	55.1	0
1	44	88	44	59	1700	85	5	431	25.3	513	30.2	565	33.3	0.524119	0.475881	0.907965	163	163.8	97.3	0
1	60	128	68	86	1760	197	11.2	496	28.2	349	19.9	589	33.5	0.627932	0.372068	0.59253	117.4	141.3	43.8	91
1	58	146	88	96	1424	253	178	394	27.7	392	27.5	312	21.9	0.443182	0.556818	1.25641	112.9	155.5	45.4
1	85	164	79	115	1363	167	12.2	313	22.9	321	23.6	417	30.6	0.565041	0.434959	0.769784	79.3	107.6	21
1	80	133	53	114	602	73	12.1	242	40.2	183	30.4	87	14.4	0.322222	0.677778	2.10345	26.3	71.8	21
1	60	104	44	75	5914	127	2.2	890	15	1671	28.3	2552	43.1	0.60431	0.39569	0.654781	166.5	187.8	201.8	0
1	42	100	58	57	2530	457	18.1	825	32.6	382	15.1	632	25	0.623274	0.376726	0.60443	160.3	228.1	80.5	0
1	57	113	56	80	2134	119	5.6	666	31.2	454	21.3	736	4.5	0.618487	0.381513	0.616848	131.3	135.5	67.1	9
1	71	135	64	100	4512	80	1.8	1508	33.4	1251	27.7	1359	30.1	0.52069	0.47931	0.92053	109	89.4	39.1	126
1	66	145	79	103	2349	172	7.3	507	21.6	466	19.8	922	39.3	0.664265	0.335735	0.505423	99.7	118.9	28.2	165
1	48	94	46	65	44739	1963	4.4	12716	28.4	15144	33.9	11904	26.6	0.440106	0.559894	1.27218	144.8	167.8	87.4	0
1	61	138	77	89	2781	132	4.7	70	25.3	1004	36.1	755	27.2	0.429221	0.570779	1.3298	95.1	131.2	43.7
1	106	156	50	133	871	63	7.2	135	15.5	230	26.4	333	38.3	0.591474	0.408526	0.690691	43.1	53.1	29.5
1	74	129	55	95	1010	90	9	208	20.6	277	27.4	329	32.6	0.542904	0.457096	0.841945	79.4	97.4	28.3	142
1	56	112	56	80	1371	127	9.2	259	18.9	306	22.3	522	38.1	0.630435	0.369565	0.586207	144	142.2	48.7	13
1	57	120	63	81	13772	156	1.1	4493	32.6	4054	29.4	4050	29.4	0.499753	0.500247	1.00099	126.5	151.3	68.3	50
1	63	100	37	84	872	29	3.3	170	19.5	313	36	286	32.8	0.477462	0.522538	1.09441	67.2	83.2	51	0
1	74	141	67	101	9355	131	1.4	1444	15.4	3852	41.2	3005	32.1	0.438238	0.561762	1.28186	80.9	102.3	26.9	103
1	67	105	38	79	3631	217	6	533	14.7	987	27.2	1513	41.7	0.6052	0.3948	0.652346	86.5	103.9	34.3	0
1	85	122	37	105	4213	72	1.7	527	12.5	1344	31.9	1805	42.8	0.573198	0.426802	0.744598	54		65.2	25
1	65	121	56	87	1680	295	17.6	570	34	330	19.6	372	22.2	0.529915	0.470085	0.887097	92.5	123.7	62.5	98
1	61	114	53	82	6483	200	3.1	845	13	139	33	2751	42.4	0.951903	0.0480969	0.0505271	112	126	42.7	27
1	49	91	42	61	8008	227	2.8	1700	21.2	660	33.2	2865	35.8	0.812766	0.187234	0.230366	194.6	189.7	195.9	0
1	74	117	43	94	1823	30	1.7	284	15.6	491	26.9	750	41.2	0.604351	0.395649	0.654667	71	80.4	52.1	41
1	47	108	61	69	1749	120	6.9	437	25	474	27.1	571	32.7	0.546411	0.453589	0.830123	122	182	89.4	0
1	59	105	46	75	15664	766	4.9	3920	25	6105	39	3842	24.5	0.386247	0.613753	1.58902	80.6	123.8	52.3	0
1	52	110	58	76	1080	121	11.2	380	35.2	308	28.5	216	20	0.412214	0.587786	1.42593	151.9	161.8	46.2	7
1	72	112	40	92	879	61	7	175	19.9	218	24.8	338	38.5	0.607914	0.392086	0.64497	81.2	77.2	31.9	17
1	75	122	47	91	2738	82	3	351	12.8	870	31.8	1161	42.4	0.57164	0.42836	0.749354	89.3	100.7	45	52
1	73	138	65	109	899	75	8.4	277	30.8	196	21.8	281	31.2	0.589099	0.410901	0.697509	38.4	969	25.3
1	75	118	43	94	2207	12	0.6	239	10.8	672	30.5	1081	49	0.616657	0.383343	0.621647	61.8	62.4	34	30
1	73	136	63	100	6413	33	0.5	1422	22.2	2912	45.4	1768	27.6	0.377778	0.622222	1.64706	89.2	94.8	35.7
1	55	114	59	83	972	160	16.5	260	26.7	252	26	234	24.1	0.481481	0.518519	1.07692	129.5	146	53.8
1	68	150	82	112	5544	180	3.2	2187	39.4	1869	33.7	1061	19.1	0.362116	0.637884	1.76155	76.3	199.8	237.7
1	45	86	41	63	3028												151.4	153.1	90.7	0
1	56	122	66	90	702	84	12	232	33.1	175	25	172	24.5	0.495677	0.504323	1.01744	49.9	131.1	59.2	93
1	75	135	60	97	876	86	9.8	223	25.5	195	22.2	278	31.7	0.587738	0.412262	0.701439	58.1	96.9	25.1	129
1	56	122	66	89	1606	66	4.1	249	15.5	529	33	573	35.7	0.519964	0.480036	0.923211	134.9	136.2	92.5	30
1	72	120	48	94	1974	45	2.3	278	14.1	572	29	931	47.2	0.619428	0.380572	0.614393	60.5	82.2	20	84
1	63	124	61	82	733	84	11.5	267	36.4	160	21.8	172	23.5	0.518072	0.481928	0.930233	92.7	109.1	41.7	14
1	67	111	44	85	18599	926	5	8749	47	4774	25.7	3322	17.9	0.410326	0.589674	1.43709	95.9	152.1	180.3	7
1	59	119	60	86	1667	192	11.5	375	22.5	509	30.5	477	28.6	0.483773	0.516227	1.06709	111.5	119.9	72.4	41
1	65	111	46	88	1664	82	4.9	299	18	539	32.4	565	33.9	0.511775	0.488225	0.953982	87.2	80.7	37	7
1	81	128	47	103	3622	83	2.3	620	17.1	1311	36.2	1382	38.1	0.513182	0.486818	0.948625	74	67.1	19	105
1	74	162	88	116	4366	164	3.8	940	21.5	1652	37.8	1314	30.1	0.443021	0.556979	1.25723	99.8	126.1	42.4	239
1	58	109	51	85	2567	176	6.9	692	27	601	23.4	875	34.1	0.592818	0.407182	0.686857	96.1	129.9	52.6	0
1	90	146	56	114	1698	58	3.4	282	16.6	688	40.5	544	32.1	0.441558	0.558442	1.26471	51.8	64	32.1	496
1	65	115	50	81	2157	137	6.3	391	18.1	551	25.6	848	39.3	0.606147	0.393853	0.649764	87.4	107.8	66.8	17
1	63	112	49	81	3466	100	2.9	515	14.9	927	26.7	1633	47.1	0.637891	0.362109	0.567667	77	93.5	28.8	16
1	58	113	55	74	10230	124	1.2	1888	18.5	4458	43.6	3038	29.7	0.405283	0.594717	1.46741	110.6	150.9	75	7
1	64	91	27	75	3290	102	3.1	566	17.2	1261	38.3	1050	31.9	0.454349	0.545651	1.20095	57.9	69	27.8	0
1	56	117	61	83	1990	260	13.1	431	21.7	503	25.3	615	30.9	0.550089	0.449911	0.817886	114.1	113	52.3	0
1	73	114	41	89	2088	120	5.7	658	31.5	670	32.1	507	24.3	0.430756	0.569244	1.3215	59.3	81.3	43	26
1	71	158	87	114	1094	129	11.8	254	23.2	246	22.5	337	30.8	0.578045	0.421955	0.72997	120	119.3	29.7	331
1	58	112	54	79	2686	87	3.2	848	31.6	660	24.6	944	35.1	0.588529	0.411471	0.699153	107	122	73.7	8
1	100	171	71	123	6140	269	4.4	2548	41.5	1957	31.9	1101	17.9	0.360039	0.639961	1.77748	94.7	127.8	154.5	279
1	56	94	38	70	930	88	9.5	278	29.9	300	32.3	216	23.3	0.418605	0.581395	1.38889	93.2	106.2	49.2	0
1	58	129	71	88	4168	133	3.2	667	16	1648	39.5	1439	34.5	0.466148	0.533852	1.14524	137.6	161.5	57.5	61
1	67	141	74	103	885	150	17	198	22.4	252	28.5	235	26.5	0.482546	0.517454	1.07234	84.6	115.6	35.2
1	50	110	60	76	3435	171	5	448	13	1243	36.2	1294	37.7	0.510051	0.489949	0.960587	145.3	150.9	60.2	7
1	64	120	56	89	2021	23	1.2	569	28.2	592	29.3	645	31.9	0.521423	0.478577	0.917829	82.9	98.1	51.1	33
1	68	129	61	88	1122	150	13.4	295	26.3	237	21.1	326	29.1	0.579041	0.420959	0.726994	98.4	116.7	25.4
1	65	122	57	86	15927	359	2.3	4213	26.5	6275	39.4	4162	26.1	0.398774	0.601226	1.50769	98.6	164.7	72.4	18
1	59	114	55	78	1258	142	11.3	444	35.3	353	28	244	19.4	0.40871	0.59129	1.44672	118.2	131.8	49.2	12
1	52	98	46	67	1145	48	4.2	302	26.4	330	28.8	389	34	0.541029	0.458971	0.848329	120.7	134.1	81.3	0
1	85	146	61	116	916	68	7.5	112	12.3	287	31.3	337	36.8	0.540064	0.459936	0.851632	58.3	69.8	16.9	370
1	60	94	34	70	1029	18	1	212	20.6	296	28.8	399	38.8	0.574101	0.425899	0.741855	87	86.3	50.5	0
1	66	121	55	90	943	20	2.2	126	13.3	497	52.7	246	26.1	0.33109	0.66891	2.02033	103.4	104.8	54.3	46
1	59	135	76	94	722	107	14.9	261	36.2	191	26.4	125	17.3	0.39557	0.60443	1.528	72.4	146.3	35.8	161
1	81	135	54	105	1804	116	6.4	210	11.6	474	26.3	850	47.1	0.641994	0.358006	0.557647	86.2	80.9	25.5
1	63	143	80	92	6420	162	2.5	987	15.4	2521	39.3	2235	34.8	0.469933	0.530067	1.12796	146.5	148.4	70.4
1	45	86	41	60	2021	72	3.5	545	27	51	27.3	739	36.5	0.935443	0.064557	0.0690122	187.2	175.9	98.3	0
1	57	110	53	81	812	101	12.4	214	16.4	240	29.5	217	26.7	0.474836	0.525164	1.10599	58.4	115.1	39	6
1	71	141	70	105	655	35	5.3	174	26.6	290	44.2	134	20.5	0.316038	0.683962	2.16418	97.4	95.3	21.6	311
1	67	112	45	86	1988	72	3.6	513	25.8	510	25.7	718	36.1	0.584691	0.415309	0.710306	92.3	94.2	31.2	24
1	71	119	48	95	1345	127	9.5	337	25.1	329	24.5	478	35.5	0.592317	0.407683	0.688285	90.5	877	30	125
1	69	100	31	81	1911	78	4.1	351	18.4	587	30.7	773	40.5	0.568382	0.431618	0.759379	76.1	74.6	41.8	0
1	72	121	49	92	855	36	4.2	230	26.9	42	39.9	191	22.3	0.819742	0.180258	0.219895	76.2	79.6	30	31
1	41	71	30	53	1988	48	2.4	515	25.9	613	30.8	646	32.5	0.513106	0.486894	0.948916	153.6	170.7	134.8	0
1	50	89	39	70	1602	30	1.9	218	13.6	623	38.9	608	38	0.493907	0.506093	1.02467	114.8	118.2	89.8	0
1	67	101	34	86	1271	28	2.2	123	9.7	397	31.3	569	44.8	0.589027	0.410973	0.697715	67.3	61.6	23.6	0
1	67	108	41	85	1225	8	0.7	195	15.9	400	32.6	482	39.3	0.546485	0.453515	0.829876	74.1	76.8	51.9	0
1	57	103	46	75	787	46	5.8	261	33.2	244	31.1	198	25.2	0.447964	0.552036	1.23232	121.5	109.5	56.5	0
2	92	138	46	117	409	19	4.6	80	19.6	101	24.8	164	40	0.618868	0.381132	0.615854		76.3	89.2
2	81	98	17	85	1699	5	0.3	229	13.5	642	37.8	729	42.9	0.531729	0.468271	0.880658		115.2	150.8	0
2	68	92	24	74	3193	74	2.3	1040	32.6	1140	35.7	796	24.9	0.411157	0.588843	1.43216		155.5	186.6	0
2	86	109	23	101	1608	53	3.3	216	13.4	484	30.1	697	43.3	0.590178	0.409822	0.694405		52.8	28.7	0
2	104	125	21	116	2121	23	1.1	432	20.4	600	28.3	883	41.7	0.595415	0.404585	0.679502		84	115.6	166
2	73	109	36	95	2518	52	2.1	390	15.5	618	24.5	1204	47.8	0.660812	0.339188	0.513289		77.8	24.2	0
2	104	143	39	126	321	14	4.5	80	25	136	42.5	76	23.8	0.358491	0.641509	1.78947	27.1	28.9	10.3	341
2	75	105	30	99	3702	311	8.4	801	21.6	985	26.6	1300	35.1	0.568928	0.431072	0.757692	132	212.7	269	0
2	74	102	28	98	12973	143	1.1	3397	26.2	4655	35.9	3952	30.5	0.459161	0.540839	1.17788	117.8	120.4	75.4	0
2	71	108	37	95	2111	33	1.6	615	29.1	739	35	579	27.4	0.439302	0.560698	1.27634		118	116.1	0
2	93	171	78	139	4337	66	1.5	905	20.9	1913	44.1	1154	26.6	0.376263	0.623737	1.65771	76.2	73.3	22	27
2	66	92	26	85	2838	45	1.6	525	18.5	1073	37.8	1015	35.8	0.486111	0.513889	1.05714	86.7	90.3	81.7	0
2	81	95	14	95	13604	300	2.2	3944	29	4498	33.1	3918	28.8	0.465542	0.534458	1.14803		248.8	297.5	0
2	82	162	80	114	1163	53	4.5	316	27.1	413	35.5	315	27.1	0.432692	0.567308	1.31111		134.3	53.8
2	83	133	50	102	1344	52	3.9	210	15.6	464	34.5	520	38.7	0.528455	0.471545	0.892308		191.7	244.1	28
2	76	104	28	92	8323	164	2	2696	32.4	2695	32.4	2277	27.4	0.457965	0.542035	1.18357		160.9	192	0
2	68	118	50	94	558	19	3.5	210	37.6	151	27.2	151	27	0.5	0.5	1		85.6	40.8	22
2	90	109	19	109	11276	156	1.4	1739	15.4	5066	44.9	3369	29.9	0.399407	0.600593	1.50371		183.1	221.2	0
2	65	93	28	77	177	6	3.2	70	39.5	54	30.6	36	20.1	0.4	0.6	1.5		60	24.4	0
2	75	119	44	91	439	17	3.9	113	25.7	135	30.7	144	32.7	0.516129	0.483871	0.9375		96.7	41	21
2	69	111	42	91	302	21	6.9	85	28.1	101	33.4	76	25.2	0.429379	0.570621	1.32895		88	33.3	10
2	75	129	54	109	334	24	7.1	122	36.6	80	24	79	23.6	0.496855	0.503145	1.01266		84.6	29.6	77
2	66	126	60	97	656	26	4	152	23.2	188	28.6	230	35.1	0.550239	0.449761	0.817391		121.8	88.9	51
2	50	89	39	67	552	27	4.8	194	35.2	121	22	165	29.9	0.576923	0.423077	0.733333		145.6	62.8	0
2	77	130	53	98	346	30	8.6	109	31.4	99	28.7	81	23.4	0.45	0.55	1.22222		98.5	27.2	50
2	73	118	45	95	249	24	9.6	75	30.1	66	26.3	53	21.2	0.445378	0.554622	1.24528		89.3	28.9	32
2	86	171	85	144	303	23	7.6	102	33.6	97	32.1	68	22.5	0.412121	0.587879	1.42647		70.7	14.3
2	97	133	36	119	292	11	3.9	66	22.4	88	30.1	96	32.7	0.521739	0.478261	0.916667		37.9	12.1	232
2	66	104	38	86	911	7	0.8	155	17	304	33.4	364	40	0.54491	0.45509	0.835165		170	218.7	0
2	55	98	43	72	528	43	8.2	176	33.3	126	23.8	145	27.4	0.535055	0.464945	0.868966		159.7	58.3	0
2	76	107	31	93	301	4	1.2	60	20.1	122	40.6	92	30.4	0.429907	0.570093	1.32609		56.5	43.4	0
2	83	120	37	103	2208	13	0.6	423	19.1	1057	47.9	616	27.9	0.368201	0.631799	1.71591		59.7	31.3	36
2	101	156	55	139	917	3	0.3	175	19.1	370	40.3	288	31.5	0.43769	0.56231	1.28472		65.9	45.6	97
2	74	113	39	92	2975	160	5.4	852	28.6	1160	39	667	22.4	0.365079	0.634921	1.73913		96.6	33.4	15
2	79	130	51	113	593	8	1.3	67	11.2	195	33	263	44.4	0.574236	0.425764	0.741445		91.6	31	39
2	117	156	39	137	402	11	2.7	95	23.6	110	27.5	136	33.9	0.552846	0.447154	0.808824		63.2	52.3
2	86	120	34	101	160	2	1.5	42	25.9	61	38.3	44	27.8	0.419048	0.580952	1.38636		62.3	21.9	67
2	67	106	39	90	2050	34	1.6	464	22.6	899	43.9	470	22.9	0.343316	0.656684	1.91277		99.6	49.8	0
2	72	124	52	98	641	34	5.3	160	25	147	22.9	231	36.1	0.611111	0.388889	0.636364	71.7	92.8	36.2	77
2	76	128	52	103	602	17	2.8	108	18	200	33.3	222	36.9	0.526066	0.473934	0.900901	67.8	80.5	34.5	136
2	88	145	57	117	831	47	5.7	207	24.9	262	31.6	257	30.9	0.495183	0.504817	1.01946	55.5	72.8	18.6	210
2	73	108	35	89	360	26	7.2	115	31.8	105	29.1	84	23.2	0.444444	0.555556	1.25		86.6	30.1	0
2	102	140	38	120	3830	45	1.2	795	20.7	1822	47.6	888	23.2	0.327675	0.672325	2.0518	55.5	56.5	40.7	234
2	72	119	47	94	868	27	3.1	213	24.5	212	24.4	326	37.6	0.605948	0.394052	0.650307		93.5	28.8	47
2	74	108	34	96	1380	7	0.5	220	16	540	39.2	502	36.4	0.481766	0.518234	1.0757		79.5	35.6	0
2	59	93	34	72	9700	148	1.5	2314	23.9	3930	40.5	2773	28.6	0.413695	0.586305	1.41724		309.5	409.5	0
2	91	111	20	101	603	4	0.7	76	12.7	228	37.8	276	45.8	0.547619	0.452381	0.826087		60	69.9	9
2	55	94	39	71	433	4	1	114	26.5	174	40.3	110	25.5	0.387324	0.612676	1.58182		135.7	97	0
2	67	118	51	94	231	16	7.1	99	42.8	61	26.2	43	18.8	0.413462	0.586538	1.4186		104.8	23.6	62
2	70	119	49	99	227	10	4.4	57	25.1	57	24.9	78	34.5	0.577778	0.422222	0.730769		91.2	1.5	58
2	100	143	43	122	287	5	1.9	40	13.8	80	27.9	122	42.6	0.60396	0.39604	0.655738		83.9	97.6	124
2	92	130	38	114	85	3	4	21	24.5	33	38.6	20	24	0.377358	0.622642	1.65		44.6	17.4	129
2	71	117	46	97	834	21	2.5	142	17	199	23.8	378	45.3	0.655113	0.344887	0.526455		75.8	39.5	21
2	86	130	44	108	111	6	5.1	23	21	41	36.4	35	31.1	0.460526	0.539474	1.17143		75.7	36.6	88
2	61	119	58	97	575	60	10.4	203	35.3	141	24.6	137	23.8	0.492806	0.507194	1.0292	33.1	140.6	38.5	130
2	74	115	41	94	969	21	2.2	174	18	282	29.1	431	44.5	0.604488	0.395512	0.654292		157.8	158.8	48
2	56			78	6281	79	1.3	932	14.8	2397	38.2	2252	35.9	0.484405	0.515595	1.06439		209.7	227.8	0
2	105	121	16	113	53	1	1.3	8	15.1	24	45.1	17	31.6	0.414634	0.585366	1.41176		21.5	10.3
2	86	138	52	119	223	7	3.2	59	26.4	92	41.3	47	20.9	0.338129	0.661871	1.95745		56.4	20.4	227
2	65	108	43	93	592	2	0.3	74	12.4	185	31.3	242	40.9	0.566745	0.433255	0.764463		105.7	103.3	0
2	95	129	34	112	192	15	7.8	44	23.1	64	33.4	52	27.4	0.448276	0.551724	1.23077	43.5	43.7	12.7	248
2	73	102	29	87	126	2	1.6	42	33.3	39	0.8	43	27	0.52439	0.47561	0.906977		58.2	28.6	0
2	75	124	49	99	2263	29	1.3	306	13.5	675	29.8	945	41.8	0.583333	0.416667	0.714286	68.3	72.2	41.7	52
2	91	133	42	113	2286	17	0.7	380	16.6	867	37.9	809	35.4	0.482697	0.517303	1.07169		60.2	25.6
2	92	135	43	118	1254	27	2.1	179	14.3	417	33.2	479	38.2	0.534598	0.465402	0.870564	30.8	47.1	2.2
2	135	174	39	162	3249	238	7.3	570	17.5	1137	35	1100	33.9	0.49173	0.50827	1.03364		29.2	18.9
2	88	115	27	104	438	17	3.9	129	29.4	188	42.8	85	19.4	0.311355	0.688645	2.21176	40.5	42.9	27.4	49
2	85	135	50	112	817	18	2.2	154	18.9	349	42.7	231	28.4	0.398276	0.601724	1.51082	58.7	59.4	26	261
2	84	146	62	110	1949	56	2.9	625	32.1	469	24.1	656	33.6	0.583111	0.416889	0.714939		78.9	39.4	93
2	73	119	46	94	335	15	4.4	87	26.1	106	31.7	107	32	0.502347	0.497653	0.990654		97.1	42.9	35
2	78	145	67	107	528	32	6.1	142	26.9	126	23.8	176	33.3	0.582781	0.417219	0.715909		120.8	108.6	87
2	70	103	33	90	1100	9	0.8	197	17.9	420	38.2	363	33	0.463602	0.536398	1.15702		84.6	67	0
2	74	101	27	87	1611	20	1.2	298	18.5	700	43.4	441	27.3	0.386503	0.613497	1.5873		69	40.8	0
2	99	167	68	133	251	16	6.5	98	38.9	79	31.5	45	18	0.362903	0.637097	1.75556		68	12.3	142
2	92	169	77	152	397	15	3.8	121	30.4	94	23.8	130	32.8	0.580357	0.419643	0.723077		57.7	24.2	219
2	61	94	33	80	511	12	2.3	103	20.2	165	32.2	190	37.2	0.535211	0.464789	0.868421		106.5	74.5	0
2	125	176	51	130	1110	96	8.6	258	23.2	315	28.4	325	29.3	0.507812	0.492188	0.969231		269.1	363.5	31
2	63	86	23	72	345	8	2.2	90	26	134	38.9	96	27.9	0.417391	0.582609	1.39583		84	38	0
2	76	138	62	123	672	17	2.6	148	22	179	26.7	262	39	0.594104	0.405896	0.683206		88	23.3	91
2	81	130	49	113	479	26	5.4	118	24.7	121	25.3	157	32.9	0.564748	0.435252	0.770701		73.3	28.2	199
2	60	104	44	87	1883	27	1.5	260	13.8	736	39.1	714	37.9	0.492414	0.507586	1.03081	124.1	136.9	116	0
2	71	103	32	87	1213	6	0.5	220	18.1	443	36.5	434	35.8	0.494869	0.505131	1.02074	79.2	79.7	63.7	0
2	85	130	45	112	241	8	3.5	74	30.7	64	26.7	74	30.6	0.536232	0.463768	0.864865		566	17.7	166
2	81	135	54	99	230	17	7.6	45	19.5	70	30.4	84	36.7	0.545455	0.454545	0.833333		103.2	30.8	42
2	69	119	50	98	626	61	9.7	210	33.6	142	22.6	182	29	0.561728	0.438272	0.78022	74.3	103.3	22.9	118
2	56	91	35	71	691	13	1.9	142	20.6	244	35.3	244	35.3	0.5	0.5	1	124	126.6	99.4	0
2	103	136	33	117	118	10	0.3	22	18.7	29	25	42	35.3	0.591549	0.408451	0.690476		41.2	13.5
2	62	103	41	79	269	8	3	44	16.3	110	40.8	91	33.7	0.452736	0.547264	1.20879		131.7	63	0
2	60	108	48	84	307	6	1.9	80	26	101	32.9	93	30.2	0.479381	0.520619	1.08602		125.9	69	0
2	63	68	5	66	12	0	2.2	3	21.3	4	32.2	5	39.2	0.555556	0.444444	0.8		18.8	11	0
2	106	125	19	115	585	6	1	102	17.5	138	23.6	308	52.5	0.690583	0.309417	0.448052		29.8	13.7
2	94	126	32	114	565	6	1.1	58	10.3	196	34.8	268	47.4	0.577586	0.422414	0.731343		57	21.2	76
2	54	67	13	60	90	0	0.1	11	12.6	32	35.3	39	43	0.549296	0.450704	0.820513		91.8	76.6	0
2	64	103	39	88	894	36	4	172	19.3	246	27.5	338	37.8	0.578767	0.421233	0.727811		166.5	105.2	0
2	92	152	60	118	438	14	3.2	82	18.7	101	23	184	41.9	0.645614	0.354386	0.548913		71.5	21
2	65	122	57	92	441	44	10	129	29.2	147	33.2	98	22.2	0.4	0.6	1.5		123.9	33.1	22
2	81	162	81	129	304	20	6.4	77	25.3	94	31.1	88	28.9	0.483516	0.516484	1.06818		96.7	17.7
2	71	96	25	83	3422	29	0.8	601	17.6	1555	45.5	981	28.7	0.38683	0.61317	1.58512		62.1	41.1	0
2	77	103	26	88	55	1	1.8	13	23.8	21	38.1	18	32	0.461538	0.538462	1.16667		59.5	29	0
2	40	62	22	51	430	4	0.9	70	16.3	126	29.4	186	43.3	0.596154	0.403846	0.677419		144.6	132.3	0
2	55	81	26	66	282	1	0.5	46	16.4	120	42.6	98	34.5	0.449541	0.550459	1.22449		138.9	104.7	0
2	75	94	19	85	29	0	0.3	5	16.8	16	55.9	6	22	0.272727	0.727273	2.66667		42.5	17.3	0
2	74	110	36	88	472	1	0.3	37	7.8	153	32.4	216	45.8	0.585366	0.414634	0.708333		83.2	64.3	8
2	63	92	29	77	800	8	1	131	16.4	192	24	371	46.3	0.65897	0.34103	0.51752		133.4	155.8	0
3	81	117	36	100	2775	367	13.2	387	14	760	27.4	991	35.7	0.565962	0.434038	0.766902	95.1	83.5	24.8	19
3	67	100	33	82	35191	755	2.1	8940	25.4	12804	36.4	10155	28.9	0.44231	0.55769	1.26086	73.3	76.7	69.1	0
3	52	96	44	65	20554	263	1.3	3027	14.7	7971	38.8	7714	37.5	0.491807	0.508193	1.03332	126.2	130.9	139.1	0
3	64	111	47	80	59113	1102	1.9	12523	21.2	22971	38.9	18983	32.1	0.452472	0.547528	1.21008	92.8	92.7	47	8
3	54	107	53	74	12370	856	6.9	2929	23.7	4284	34.6	3653	29.5	0.460249	0.539751	1.17273	104.1	137.7	108.3	0
3	52	94	42	70	13974	510	3.7	2394	17.1	5280	37.8	4882	34.9	0.480417	0.519583	1.08152	91.8	101.5	54.1	0
3	86	133	47	109	46284	1294	0.8	17463	37.7	15030	32.5	9933	21.5	0.397909	0.602091	1.51314	88.8	116.4	149.3	518
3	52	92	40	70	27162	327	1.2	3903	14.4	11437	42.1	9087	33.5	0.44275	0.55725	1.25861	152.2	195.9	167.4	0
3	55	86	31	66	47343	370	0.8	9234	19.5	21293	45	13182	27.8	0.382364	0.617636	1.61531	135.3	137.4	127.5	0
3	56	91	35	71	41692	402	1	8207	19.7	15839	38	14343	34.4	0.475217	0.524783	1.1043	114.8	114.9	122	0
3	83	152	69	109	3868	201	5.2	915	23.7	1695	43.8	874	22.6	0.34021	0.65979	1.93936	47.8	54.4	16.9	266
3	56	88	32	67	12726	201	1.6	2783	21.9	3698	29.1	4823	37.9	0.566013	0.433987	0.766743	98.8	105.9	59.3	0
3	76	132	56	95	23232	321	1.4	4601	19.8	9919	42.7	6781	29.2	0.406048	0.593952	1.46276	75.3	84.2	63.2	99
3	59	152	93	89	8250	665	8.1	1682	20.4	2730	33.1	2636	31.9	0.491241	0.508759	1.03566	81.3	118.6	39.1	170
3	67	105	38	80	11272	328	2.9	1524	13.5	4115	36.5	4458	39.5	0.520005	0.479995	0.92306	69	81.2	60.9	0
3	70	110	40	83	11757	178	1.5	1776	15.1	3494	29.7	5187	44.1	0.597512	0.402488	0.673607	85.9	84.3	80.9	6
3	60	99	39	75	7934	417	5.2	1684	21.2	2931	36.9	2492	31.4	0.459524	0.540476	1.17616	76.3	82.9	45.5	0
3	63	102	39	81	43218	940	2.2	7558	17.5	17243	39.9	14589	33.8	0.458312	0.541688	1.18192	108.6	110	99.2	0
3	52	96	44	71	3221	175	5.4	939	29.1	1023	31.8	906	28.1	0.469673	0.530327	1.12914	72.1	88.9	36.2	0
3	55	109	54	74	5265	137	2.6	1119	21.2	1811	34.4	1891	35.9	0.510805	0.489195	0.957694	108.3	110.3	72.4	0
3	62	105	43	79	4926	188	3.8	1118	22.7	2059	41.8	1346	27.3	0.395301	0.604699	1.52972	83.5	93.2	42.6	0
3	69	114	45	83	4281	216	5	699	16.3	1277	29.8	1499	35	0.539986	0.460014	0.851901	68.9	81.5	70	13
3	45	87	42	58	7049	309	4.4	1516	21.5	2087	29.6	2629	37.3	0.557464	0.442536	0.793838	138	143.1	105.5	0
3	61	102	41	76	7319	125	1.7	1509	20.6	2565	35	2601	35.5	0.503484	0.496516	0.986159	93.1	95.5	67.1	0
3	51	98	47	72	6831	423	6.2	1493	21.9	1642	24	2637	38.6	0.616265	0.383735	0.622677	102.5	122.4	85.3	0
3	74	113	39	89	5742	144	2.5	887	15.4	2040	35.5	2218	38.6	0.520902	0.479098	0.919748	49.7	55.3	20.7	10
3	60	104	44	73	7455	227	3	1620	21.7	2286	30.7	2625	35.2	0.534514	0.465486	0.870857	137.2	131.4	123.7	0
3	47	78	31	5	7956	209	2.6	2191	27.5	2956	37.2	2144	26.9	0.420392	0.579608	1.37873	107.6	113.1	70.1	0
3	56	103	47	71	7480	250	3.3	1359	18.2	2427	32.5	2814	37.6	0.53692	0.46308	0.862473	86.9	93.3	70	0
3	73	114	41	88	6811	80	1.2	860	12.6	2316	34	2849	41.8	0.551597	0.448403	0.812917	57.1	62.9	40.5	10
3	75	109	34	88	3416	208	6.1	607	17.8	1293	37.8	830	24.3	0.390956	0.609044	1.55783	36	46.7	25.1	0
3	50	95	45	67	10134	525	5.2	2289	22.6	3411	33.7	3221	31.8	0.485676	0.514324	1.05899	101.3	116.7	58.7	0
3	61	106	45	79	8078	121	1.5	1420	17.6	3050	37.8	2666	33	0.46641	0.53359	1.14404	85.1	86.5	43.6	0
3	104	141	37	123	5075	95	19	544	10.7	1556	26.3	2880	44	0.649234	0.350766	0.540278	27	31.5	17.7
3	63	105	42	79	4158	315	7.6	977	23.5	1483	35.7	1162	27.9	0.439319	0.560681	1.27625	82.6	87.2	41.3	0
3	52	102	50	72	6534	467	7.1	1426	21.8	2072	31.7	2098	32.1	0.503118	0.496882	0.987607	88.8	106.5	49.2	0
3	63	103	40	79	5191	259	5	986	19	1742	33.6	1813	34.9	0.509986	0.490014	0.960838	85.4	87	49.5	0
3	71	104	33	84	6701	150	2.2	924	13.8	2135	31.9	2823	42.1	0.569383	0.430617	0.756288	73.4	72.9	48.4	0
3	67	120	53	86	10624	399	3.8	1797	16.9	3244	30.5	4362	41.1	0.573495	0.426505	0.743696	59.8	73.4	25.5	33
3	66	100	34	76	5011	243	4.8	1606	32.1	525	30.4	1185	23.6	0.692982	0.307018	0.443038	56.1	63.8	31.1	0
3	79	129	50	104	8071	274	3.4	1353	16.8	2568	31.8	2833	35.1	0.524532	0.475468	0.90646	49.9	56.2	25	1246
3	62	110	48	79	9294	334	3.6	2213	23.8	3337	35.9	2603	28	0.438215	0.561785	1.28198	81.6	86.7	8.9	7
3	55	100	45	70	9576	476	5	2753	28.8	3834	40	2133	22.3	0.357466	0.642534	1.79747	97.9	102.8	7.1	0
3	44	91	47	56	34054	607	1.8	5792	17	12047	35.4	12649	37.1	0.512188	0.487812	0.952407	135.6	185.2	199.5	0
3	69	102	33	83	4957	99	2	805	16.2	1745	35.2	1966	39.7	0.529776	0.470224	0.887589	79.2	78.6	75.4	0
3	45	96	51	58	7644	245	3.2	1576	20.6	2400	31.4	2911	38.1	0.548108	0.451892	0.824459	150.3	150.4	120.8	0
3	56	95	39	70	4342	162	3.7	1181	27.2	1738	40	980	22.6	0.360559	0.639441	1.77347	86.8	93.6	49.1	0
3	54	96	42	69	5435	232	4.3	1271	23.4	1985	36.5	1567	28.8	0.44116	0.55884	1.26675	95.7	103.2	62.9	0
3	75	122	47	93	2309	60	2.6	603	26.1	940	40.7	582	25.2	0.382392	0.617608	1.61512	55.9	55.7	22.7	111
3	72	119	47	94	6078	277	4.6	712	11.7	2062	33.9	2420	39.8	0.539938	0.460062	0.852066	60	68.2	28.5	64
3	63	103	40	77	5559	93	1.7	786	14.1	1744	31.4	2467	44.4	0.585847	0.414153	0.706931	88.4	85.9	52.3	0
3	65	129	64	86	3802	135	3.5	920	24.2	1280	33.7	1199	31.5	0.483663	0.516337	1.06756	88.3	93	37.5	114
3	62	115	53	82	4116	140	3.4	796	19.3	1302	31.6	1362	33.1	0.511261	0.488739	0.955947	96.8	96.8	5.3	30
3	66	143	77	94	9682	393	4.1	2002	20.7	2685	27.7	3791	39.2	0.585392	0.414608	0.708256	124.2	137.6	24
3	43	80	37	58	14900	2074	1.4	30797	20.7	45843	30.8	65580	44	0.588568	0.411432	0.699039	201.7	256.6	191.8	0
3	62	95	33	78	35361	1136	3.2	6247	17.7	13406	37.9	11243	31.8	0.456124	0.543876	1.19239	121.2	164.5	131.8	0
3	72	112	40	83	2626	35	1.3	518	19.7	927	35.3	922	35.1	0.498648	0.501352	1.00542	55.6	56.3	39.8	9
3	57	108	51	75	6843	142	2.1	1171	17.1	2459	35.9	2570	37.6	0.511036	0.488964	0.956809	138.4	135.3	8.8	0
3	75	110	35	85	2092	96	4.6	549	26.3	720	34.4	634	30.3	0.468242	0.531758	1.13565	42.2	47.4	20.9	7
3	64	112	48	76	2983	117	3.9	676	22.6	870	29.2	935	31.3	0.518006	0.481994	0.930481	63.9	68.2	46.8	7
3	68	105	37	80	5484	212	0.9	920	16.8	1662	30.3	2136	38.9	0.562401	0.437599	0.77809	59.9	67	52.5	0
3	62	106	44	85	8200	129	1.6	1491	18.2	3216	39.2	2699	32.9	0.456298	0.543702	1.19155	88.4	86.9	63.6	0
3	65	111	46	84	13611	127	0.9	1839	13.5	4553	33.4	6231	45.8	0.5778	0.4222	0.730701	73.1	73.7	42.6	8
3	74	114	40	90	12154	248	2	1682	13.8	3843	31.6	5493	45.2	0.588368	0.411632	0.699618	51.2	63.3	27.3	45
3	73	133	60	102	10344	300	2.9	1259	12.2	3471	33.6	4300	41.6	0.553339	0.446661	0.807209	68.5	72.1	35.8	640
3	54	109	55	76	7119	207	2.9	2051	28.8	2612	36.7	1908	26.8	0.422124	0.577876	1.36897	105.1	108.6	54.6	0
3	73	122	49	94	6243	374	6	1632	26.1	2361	37.8	1583	25.4	0.401369	0.598631	1.49147	64.6	74.3	30.9	138
3	61	98	37	77	6466	329	5.1	1375	21.3	1926	29.8	2180	33.7	0.53093	0.46907	0.883486	74.1	79.2	65.3	0
3	59	92	33	73	5067	394	7.8	1245	24.6	1686	33.3	1392	27.5	0.452242	0.547758	1.21121	56.3	64.2	30.9	0
3	63	94	31	76	6206	229	3.7	967	15.6	1922	31	2425	39.1	0.557856	0.442144	0.792577	61.5	65.6	63	0
3	61	83	22	69	4373	198	4.5	943	21.6	1566	35.8	1384	31.6	0.469153	0.530847	1.1315	50.8	52.2	28.4	0
3	56	97	41	78	13660	214	1.6	1978	14.5	4890	35.8	5687	41.6	0.537676	0.462324	0.859856	82.5	87.6	66.1	0
3	77	120	43	97	5826	99	5.1	1282	22	1538	26.4	2057	35.3	0.572184	0.427816	0.747691	49.1	53.8	31.3	125
3	61	114	53	88	4254	388	9.1	1317	31	1231	28.9	1104	26	0.472805	0.527195	1.11504	53	72.6	26	22
3	55	96	41	69	8662	166	1.9	1199	13.8	2593	29.9	3935	45.4	0.602788	0.397212	0.658958	125.2	129.7	114.2	0
3	84	143	59	114	8360	214	2.6	1126	13.5	2549	30.5	3538	42.3	0.581239	0.418761	0.720464	71.6	83.3	77.7	1361
3	54	96	42	66	4933	124	2.5	1326	26.9	1670	33.9	1408	28.5	0.45744	0.54256	1.18608	86.3	89	54.8	0
3	65	106	41	84	4886	109	2.2	1004	0.5	2209	45.2	1276	26.1	0.366141	0.633859	1.73119	72	75.1	37.7	0
3	60	117	57	87	4941	301	6.1	1254	25.4	1570	31.8	1458	29.5	0.481506	0.518494	1.07682	80.1	91.9	35.9	58
3	55	94	39	70	26409	481	1.8	4266	16.2	10112	38.3	9472	35.9	0.48366	0.51634	1.06757	132.6	139	124.1	0
3	62	103	41	77	9872	402	4.1	2407	24.4	2643	26.8	3560	36.1	0.573916	0.426084	0.742416	90.9	89.6	66.2	0
3	72	118	46	88	3003	321	10.7	602	20	1031	34.3	768	25.6	0.426904	0.573096	1.34245	50.3	64	22.8	37
3	67	109	42	82	3702	176	4.8	668	18.1	1229	33.2	1383	37.3	0.529479	0.470521	0.888648	60.1	63.7	36.4	0
3	53	86	33	65	5860	162	2.8	1318	22.5	2440	41.6	1689	28.8	0.409058	0.590942	1.44464	90.1	101.3	56.4	0
3	50	113	63	66	14375	419	2.9	3804	26.5	6340	44.1	3140	22.5	0.331224	0.668776	2.01911	141	149.7	85.6	10
3	91	164	73	111	4598	284	6.2	624	13.6	1342	29.2	1824	39.7	0.576121	0.423879	0.735746	53.8	70.2	30.8	691
3	59	133	74	86	8127	346	4.3	1053	13	2985	36.7	3114	38.3	0.510576	0.489424	0.958574	108.2	136.7	58.6	79
3	62	125	63	83	6165	116	1.9	1062	17.2	2604	42.2	1898	30.8	0.42159	0.57841	1.37197	113.5	122	80.1	59
3	58	126	68	78	4145	262	6.3	851	20.5	1640	39.6	1170	28.2	0.41637	0.58363	1.40171	90.4	137.5	40.2	90
3	69	115	46	89	7443	703	9.4	1356	18.2	2737	36.8	2118	28.4	0.436251	0.563749	1.29226	58.7	75.1	24.8	70
3	62	140	78	81	8399	332	4	2006	23.9	3356	40	2258	26.9	0.402209	0.597791	1.48627	74.2	131.5	49.6	117
3	45	121	76	62	11149	961	8.6	1867	16.7	3412	30.6	4110	36.9	0.546397	0.453603	0.83017	134.2	191.8	92.5	35
3	63	128	65	82	6746	219	3.2	978	14.5	2001	29.7	2752	40.8	0.579003	0.420997	0.727108	87.6	103.2	74.2	30
3	64	126	62	90	3397	323	9.5	637	18.8	1352	39.8	855	25.2	0.387404	0.612596	1.58129	72.6	94.6	26.2	171
3	64	125	61	86	7583	256	3.4	1640	21.6	3174	41.9	2056	27.1	0.393117	0.606883	1.54377	86.8	94.9	38.8	75
3	61	143	82	90	8341	437	5.2	1553	18.6	2652	31.8	3041	36.5	0.534165	0.465835	0.872082	70.3	95.1	33	130
3	64	90	26	75	7052	252	3.6	1205	17.1	1976	28	2793	39.6	0.585657	0.414343	0.707483	76.4	72.6	51.3	0
3	76	179	103	107	3247	332	10.2	789	24.3	1243	38.3	694	21.4	0.358286	0.641714	1.79107	79.3	118.8	17.8	476
3	42	103	61	58	26561	1191	4.5	5616	21.1	9697	36.5	8196	30.9	0.458056	0.541944	1.18314	222.6	291.3	275.8	0
3	51	108	57	73	7254	292	4	1486	20.5	2726	37.6	2264	31.2	0.453707	0.546293	1.20406	138.8	147.5	93.6	0
3	67	109	42	85	6719	202	3	1088	16.2	1880	28	2752	41	0.594128	0.405872	0.68314	60.2	65	25.2	0
3	61	117	56	84	5763	270	4.7	903	15.7	1675	29.1	2341	40.6	0.582918	0.417082	0.715506	94.5	102.7	73.6	89
3	52	97	45	70	7030	292	4.2	1332	18.9	1994	28.4	2722	38.7	0.577184	0.422816	0.73255	102	118.6	76.1	0
